# Supplementary material for: Identification of Key Genes as Early Warning Signals of Acute Myocardial Infarction Based on Weighted Gene Correlation Network Analysis and Dynamic Network Biomarker Algorithm
Source: Front Immunol. 2022 Jun 20;13:879657. doi: 10.3389/fimmu.2022.879657 (PMC9251518; doi:10.3389/fimmu.2022.879657)
Supplement: Supplementary file 7 [file Table_1.xlsx]

## Sheet: Table S1
Brown	GeneName	MM	GS	Black	GeneName	MM	GS	Blue	GeneName	MM	GS	Green	GeneName	MM	GS	Gray	GeneName	MM	GS	Pink	GeneName	MM	GS	Red	GeneName	MM	GS	Turquise	GeneName	MM	GS	Yellow	GeneName	MM	GS
ENSG00000011258	MBTD1	0.774447	-0.756232	ENSG00000087074	PPP1R15A	0.871156	0.129904	ENSG00000089486	CDIP1	-0.510113	-0.0889724	ENSG00000112062	MAPK14	0.877719	-0.763889	ENSG00000153234	NR4A2	0.328434	0.0542904	ENSG00000013441	CLK1	0.622699	0.419243	ENSG00000109066	TMEM104	-0.646451	0.00251393	ENSG00000011422	PLAUR	0.819798	0.435301	ENSG00000040633	PHF23	0.784328	-0.761497
ENSG00000065883	CDK13	0.73524	-0.595232	ENSG00000104885	DOT1L	0.747607	0.285954	ENSG00000103168	TAF1C	-0.687604	-0.0552216	ENSG00000157954	WIPI2	0.803881	-0.652914	ENSG00000170955	CAVIN3	0.530333	0.145414	ENSG00000057657	PRDM1	0.920646	0.635085	ENSG00000123358	NR4A1	-0.517152	-0.150448	ENSG00000014914	MTMR11	-0.678789	-0.128743	ENSG00000101194	SLC17A9	0.611924	-0.200817
ENSG00000066027	PPP2R5A	0.851376	-0.724855	ENSG00000111674	ENO2	0.948279	0.232204	ENSG00000104419	NDRG1	-0.535826	0.111729	ENSG00000169180	XPO6	0.829596	-0.465421	ENSG00000264371	MIR4425	0.782379	0.363773	ENSG00000082153	BZW1	0.842907	0.688083	ENSG00000006831	ADIPOR2	0.768906	0.544738	ENSG00000026751	SLAMF7	0.952734	0.425443	ENSG00000183530	PRR14L	0.721798	-0.677314
ENSG00000072518	MARK2	0.849483	-0.743556	ENSG00000124762	CDKN1A	0.842207	0.410544	ENSG00000107819	SFXN3	-0.466389	0.0279607	ENSG00000175137	SH3BP5L	0.859939	-0.790781	ENSG00000019582	CD74	0.493551	0.25841	ENSG00000089195	TRMT6	0.811329	0.543129	ENSG00000027697	IFNGR1	0.686294	0.328627	ENSG00000044574	HSPA5	0.896065	0.417174	ENSG00000002919	SNX11	0.909848	-0.685859
ENSG00000084070	SMAP2	0.835493	-0.726956	ENSG00000137309	HMGA1	0.7816	0.220017	ENSG00000120889	TNFRSF10B	-0.580708	-0.0317895	ENSG00000177663	IL17RA	0.871758	-0.812144	ENSG00000075426	FOSL2	0.549999	0.282965	ENSG00000089818	NECAP1	0.870552	0.575359	ENSG00000062194	GPBP1	0.960581	0.553958	ENSG00000069956	MAPK6	0.93057	0.570308	ENSG00000028277	POU2F2	0.88744	-0.58701
ENSG00000087274	ADD1	0.79727	-0.747676	ENSG00000160326	SLC2A6	0.780816	0.145783	ENSG00000127666	TICAM1	-0.55429	0.228301	ENSG00000185811	IKZF1	0.834962	-0.739805	ENSG00000100410	PHF5A	0.484731	0.251879	ENSG00000100650	SRSF5	0.688064	0.600738	ENSG00000064225	ST3GAL6	0.775712	0.429947	ENSG00000075151	EIF4G3	-0.456075	-0.551801	ENSG00000038358	EDC4	0.862042	-0.489903
ENSG00000100485	SOS2	0.565215	-0.498217	ENSG00000160789	LMNA	0.788563	0.186236	ENSG00000127946	HIP1	0.567836	0.0582502	ENSG00000198863	RUNDC1	0.803027	-0.798613	ENSG00000101856	PGRMC1	0.234518	0.330581	ENSG00000104312	RIPK2	0.762027	0.461327	ENSG00000071537	SEL1L	0.951029	0.448877	ENSG00000075914	EXOSC7	-0.711683	-0.584712	ENSG00000067334	DNTTIP2	-0.719621	0.531093
ENSG00000119318	RAD23B	0.898492	-0.814574	ENSG00000163874	ZC3H12A	0.881978	0.213593	ENSG00000133612	AGAP3	-0.577712	0.158683	ENSG00000215302	AC127502.1	0.730981	-0.528635	ENSG00000106682	EIF4H	0.697539	0.365152	ENSG00000104671	DCTN6	0.636616	0.33992	ENSG00000075856	SART3	0.87472	0.36956	ENSG00000078269	SYNJ2	0.955171	0.456498	ENSG00000068028	RASSF1	0.853425	-0.63924
ENSG00000125910	S1PR4	0.852773	-0.709229	ENSG00000185022	MAFF	0.915514	0.29323	ENSG00000156052	GNAQ	0.754533	-0.0767424	ENSG00000220008	LINGO3	0.937766	-0.661249	ENSG00000125384	PTGER2	0.797616	0.336743	ENSG00000105127	AKAP8	0.709	0.407717	ENSG00000100567	PSMA3	0.920977	0.50806	ENSG00000090104	RGS1	0.769676	0.4581	ENSG00000076053	RBM7	-0.817943	0.730981
ENSG00000135363	LMO2	0.727677	-0.554571	ENSG00000197019	SERTAD1	0.791785	0.143362	ENSG00000161642	ZNF385A	-0.417321	-0.0100229	ENSG00000245958	AC093752.1	0.849204	-0.598958	ENSG00000134107	BHLHE40	0.496892	0.30929	ENSG00000108932	SLC16A6	0.869604	0.472943	ENSG00000102218	RP2	0.797673	0.342082	ENSG00000090339	ICAM1	0.534937	0.184283	ENSG00000083535	PIBF1	0.850026	-0.649398
ENSG00000135766	EGLN1	0.654112	-0.668112	ENSG00000197980	LEKR1	0.936269	0.144811	ENSG00000164506	STXBP5	0.486794	-0.163093	ENSG00000279901	AC092117.2	0.809366	-0.59421	ENSG00000139832	RAB20	0.689721	0.355935	ENSG00000109943	CRTAM	0.805983	0.491624	ENSG00000108061	SHOC2	0.95503	0.415264	ENSG00000101493	ZNF516	-0.474758	-0.37379	ENSG00000088888	MAVS	0.932163	-0.655305
ENSG00000143546	S100A8	0.731716	-0.605767	ENSG00000013275	PSMC4	0.494191	0.13707	ENSG00000171045	TSNARE1	-0.623426	-0.138334	ENSG00000282572	AC215522.2	0.898393	-0.536827	ENSG00000142227	EMP3	0.628252	0.26085	ENSG00000111711	GOLT1B	0.751236	0.559168	ENSG00000108671	PSMD11	0.852057	0.521189	ENSG00000102794	ACOD1	0.829849	0.407552	ENSG00000090861	AARS	0.879918	-0.59997
ENSG00000146828	SLC12A9	0.899454	-0.840119	ENSG00000051523	CYBA	0.518346	-0.499794	ENSG00000171862	PTEN	0.754104	0.0769365	ENSG00000064547	LPAR2	0.921716	-0.58526					ENSG00000117479	SLC19A2	0.871464	0.597182	ENSG00000110075	PPP6R3	0.906612	0.480295	ENSG00000105849	TWISTNB	0.893031	0.667459	ENSG00000091317	CMTM6	-0.625228	0.602537
ENSG00000153339	TRAPPC8	0.713197	-0.674394	ENSG00000067082	KLF6	0.829186	0.443885	ENSG00000172819	RARG	-0.454011	-0.015732	ENSG00000072952	MRVI1	0.887979	-0.489073					ENSG00000117868	ESYT2	0.579336	0.320156	ENSG00000110756	HPS5	0.673015	0.328975	ENSG00000106346	USP42	-0.622255	-0.593293	ENSG00000095370	SH2D3C	0.885834	-0.615285
ENSG00000157259	GATAD1	0.711218	-0.653994	ENSG00000074842	MYDGF	0.874425	0.276416	ENSG00000173039	RELA	-0.689756	0.0823641	ENSG00000077420	APBB1IP	0.960509	-0.629914					ENSG00000119787	ATL2	0.670446	0.408072	ENSG00000111897	SERINC1	0.927567	0.641295	ENSG00000108691	CCL2	0.281373	0.0726832	ENSG00000095383	TBC1D2	0.875286	-0.609207
ENSG00000165879	FRAT1	0.801297	-0.669766	ENSG00000094841	UPRT	0.607027	0.435675	ENSG00000188315	C3orf62	0.461366	-0.285807	ENSG00000082701	GSK3B	0.887003	-0.638599					ENSG00000120705	ETF1	0.946724	0.534437	ENSG00000112531	QKI	0.912194	0.580566	ENSG00000110047	EHD1	0.714365	0.260697	ENSG00000100664	EIF5	-0.850771	0.557716
ENSG00000166478	ZNF143	0.649278	-0.767501	ENSG00000102393	GLA	0.842464	0.369253	ENSG00000196924	FLNA	-0.551738	-0.172984	ENSG00000100055	CYTH4	0.869436	-0.582659					ENSG00000123066	MED13L	0.674109	0.394318	ENSG00000114933	INO80D	0.810032	0.403484	ENSG00000110944	IL23A	0.931095	0.415678	ENSG00000101367	MAPRE1	-0.864466	0.760939
ENSG00000178397	FAM220A	0.792618	-0.723036	ENSG00000103966	EHD4	0.718917	0.277164	ENSG00000010072	SPRTN	0.737154	0.535303	ENSG00000105287	PRKD2	0.870742	-0.707078					ENSG00000123983	ACSL3	0.785889	0.486964	ENSG00000116754	SRSF11	0.870565	0.63351	ENSG00000112149	CD83	0.905966	0.450978	ENSG00000101654	RNMT	-0.574747	0.385508
ENSG00000181274	FRAT2	0.757969	-0.668654	ENSG00000105248	CCDC94	0.759843	0.460282	ENSG00000025800	KPNA6	0.86554	0.247787	ENSG00000113013	HSPA9	-0.536577	0.230695					ENSG00000131351	HAUS8	0.679604	0.462924	ENSG00000117475	BLZF1	0.888187	0.373154	ENSG00000115008	IL1A	0.930533	0.452437	ENSG00000103248	MTHFSD	0.850896	-0.571369
ENSG00000181284	TMEM102	0.760873	-0.688207	ENSG00000106266	SNX8	0.736778	0.400143	ENSG00000029363	BCLAF1	0.741973	0.500409	ENSG00000113119	TMCO6	0.789219	-0.765602					ENSG00000132334	PTPRE	0.870188	0.513011	ENSG00000119231	SENP5	0.918359	0.502976	ENSG00000115009	CCL20	0.973421	0.450002	ENSG00000103549	RNF40	0.88475	-0.635315
ENSG00000197451	HNRNPAB	0.905389	-0.815472	ENSG00000128524	ATP6V1F	0.885287	0.394522	ENSG00000029364	SLC39A9	0.625963	0.292537	ENSG00000127084	FGD3	0.908056	-0.644115					ENSG00000138069	RAB1A	0.918161	0.739052	ENSG00000120159	CAAP1	0.657537	0.399932	ENSG00000121797	CCRL2	0.918133	0.403677	ENSG00000105281	SLC1A5	0.808533	-0.401466
ENSG00000212579	SNORA40	0.513633	-0.399287	ENSG00000130222	GADD45G	0.772895	-0.220073	ENSG00000035862	TIMP2	0.85666	0.434017	ENSG00000128011	LRFN1	0.864445	-0.601983					ENSG00000143751	SDE2	0.859478	0.518436	ENSG00000136754	ABI1	0.908084	0.337406	ENSG00000122224	LY9	0.629361	0.342938	ENSG00000105397	TYK2	0.876259	-0.511309
ENSG00000238227	TMEM250	0.85675	-0.651921	ENSG00000131669	NINJ1	0.912307	0.200232	ENSG00000041802	LSG1	0.785785	0.326588	ENSG00000131724	IL13RA1	0.842631	-0.701525					ENSG00000145780	FEM1C	0.918756	0.62721	ENSG00000137145	DENND4C	0.831766	0.425426	ENSG00000123685	BATF3	0.845561	0.33164	ENSG00000105732	ZNF574	0.70557	-0.516227
ENSG00000264456	AC138207.4	0.658369	-0.711405	ENSG00000133398	MED10	0.594729	0.401238	ENSG00000055044	NOP58	0.648907	0.424365	ENSG00000132589	FLOT2	0.86988	-0.563895					ENSG00000146072	TNFRSF21	0.732523	0.318951	ENSG00000138376	BARD1	0.914334	0.431191	ENSG00000124145	SDC4	0.855809	0.458404	ENSG00000105993	DNAJB6	-0.844473	0.678984
ENSG00000266598	AC037487.2	0.799904	-0.717824	ENSG00000137496	IL18BP	0.855579	0.166217	ENSG00000055917	PUM2	0.926535	0.339296	ENSG00000132825	PPP1R3D	0.885552	-0.727962					ENSG00000148396	SEC16A	0.525257	0.367581	ENSG00000140749	IGSF6	0.804075	0.367666	ENSG00000124216	SNAI1	0.293768	0.321892	ENSG00000106009	BRAT1	0.893635	-0.510342
ENSG00000006194	ZNF263	0.784922	-0.695225	ENSG00000140941	MAP1LC3B	0.544222	0.202782	ENSG00000060762	MPC1	0.716515	0.36308	ENSG00000133105	RXFP2	0.717845	-0.51635					ENSG00000156273	BACH1	0.628967	0.370511	ENSG00000147894	C9orf72	0.904381	0.619395	ENSG00000126353	CCR7	0.845337	0.365862	ENSG00000106100	NOD1	0.875972	-0.558535
ENSG00000007944	MYLIP	0.604917	-0.502114	ENSG00000148834	GSTO1	0.926126	0.224761	ENSG00000065135	GNAI3	0.852515	0.42405	ENSG00000137414	FAM8A1	0.918669	-0.546463					ENSG00000158882	TOMM40L	0.661564	0.500037	ENSG00000149231	CCDC82	0.942647	0.401756	ENSG00000130844	ZNF331	0.264629	0.357203	ENSG00000108798	ABI3	0.776866	-0.493954
ENSG00000011600	TYROBP	0.764579	-0.718582	ENSG00000155368	DBI	0.728387	0.393376	ENSG00000066651	TRMT11	0.597722	0.422894	ENSG00000142046	TMEM91	0.831036	-0.680072					ENSG00000163376	KBTBD8	0.876494	0.569559	ENSG00000152700	SAR1B	0.960644	0.597171	ENSG00000134070	IRAK2	0.960226	0.438709	ENSG00000108799	EZH1	0.88776	-0.641157
ENSG00000015133	CCDC88C	0.846103	-0.709948	ENSG00000158122	AAED1	0.795263	0.193793	ENSG00000067167	TRAM1	0.794346	0.322389	ENSG00000143409	MINDY1	0.938939	-0.579129					ENSG00000164933	SLC25A32	0.763954	0.386225	ENSG00000155097	ATP6V1C1	0.71179	0.355847	ENSG00000134802	SLC43A3	0.839682	0.32573	ENSG00000113318	MSH3	0.86548	-0.570913
ENSG00000040933	INPP4A	0.909034	-0.773661	ENSG00000161921	CXCL16	0.829501	0.369118	ENSG00000068878	PSME4	0.76051	0.402298	ENSG00000151414	NEK7	0.832725	-0.600815					ENSG00000167460	TPM4	0.752762	0.585183	ENSG00000155957	TMBIM4	0.761332	0.377365	ENSG00000137331	IER3	0.230316	0.0539501	ENSG00000115520	COQ10B	-0.87292	0.59812
ENSG00000047365	ARAP2	0.921129	-0.70049	ENSG00000163870	TPRA1	0.936623	0.105339	ENSG00000068912	ERLEC1	0.672023	0.261551	ENSG00000163421	PROK2	0.787726	-0.386929					ENSG00000169826	CSGALNACT2	0.778387	0.360271	ENSG00000158406	HIST1H4H	0.814847	0.408835	ENSG00000139572	GPR84	0.914047	0.451866	ENSG00000116017	ARID3A	0.856481	-0.579513
ENSG00000053918	KCNQ1	0.856109	-0.600037	ENSG00000165943	MOAP1	0.889159	0.258662	ENSG00000070081	NUCB2	0.741636	0.335491	ENSG00000163464	CXCR1	0.873099	-0.421315					ENSG00000173276	ZBTB21	0.883738	0.595202	ENSG00000162086	ZNF75A	0.895466	0.459415	ENSG00000148344	PTGES	0.844389	0.402302	ENSG00000120868	APAF1	0.862974	-0.62116
ENSG00000060069	CTDP1	0.802519	-0.661425	ENSG00000166681	BEX3	0.876593	0.32316	ENSG00000070761	CFAP20	0.530773	0.260095	ENSG00000164403	SHROOM1	0.760203	-0.608388					ENSG00000174238	PITPNA	0.870692	0.532032	ENSG00000162695	SLC30A7	0.929359	0.438927	ENSG00000149428	HYOU1	0.504033	0.197156	ENSG00000123143	PKN1	0.836841	-0.585194
ENSG00000060237	WNK1	0.844442	-0.773002	ENSG00000168003	SLC3A2	0.860816	0.307935	ENSG00000070770	CSNK2A2	0.919831	0.388562	ENSG00000165801	ARHGEF40	0.907475	-0.60121					ENSG00000180008	SOCS4	0.664824	0.561114	ENSG00000166037	CEP57	0.817828	0.373487	ENSG00000150782	IL18	0.940818	0.431071	ENSG00000125449	ARMC7	0.951163	-0.633698
ENSG00000060491	OGFR	0.879558	-0.725024	ENSG00000168701	TMEM208	0.471483	0.3664	ENSG00000070831	CDC42	0.878066	0.321537	ENSG00000166130	IKBIP	0.911027	-0.74444					ENSG00000185728	YTHDF3	0.872316	0.618009	ENSG00000168374	ARF4	0.863333	0.674942	ENSG00000154640	BTG3	0.94439	0.453051	ENSG00000125686	MED1	0.735863	-0.740948
ENSG00000063177	RPL18	0.82885	-0.73735	ENSG00000173545	ZNF622	0.853303	0.467561	ENSG00000071243	ING3	0.747466	0.658754	ENSG00000168016	TRANK1	0.666368	-0.4494					ENSG00000198900	TOP1	0.881762	0.447456	ENSG00000171475	WIPF2	0.950428	0.464569	ENSG00000160271	RALGDS	0.854105	0.367692	ENSG00000126882	FAM78A	0.925183	-0.606836
ENSG00000065000	AP3D1	0.920254	-0.73606	ENSG00000175592	FOSL1	0.971219	0.194667	ENSG00000072274	TFRC	0.750593	0.494921	ENSG00000170837	GPR27	0.940362	-0.670821					ENSG00000224080	UBE2FP1	0.882641	0.612137	ENSG00000172795	DCP2	0.89685	0.481558	ENSG00000162413	KLHL21	0.493285	0.186364	ENSG00000127314	RAP1B	-0.843831	0.598735
ENSG00000065526	SPEN	0.684881	-0.645577	ENSG00000176170	SPHK1	0.938367	0.0786761	ENSG00000077721	UBE2A	0.817755	0.352374	ENSG00000171608	PIK3CD	0.858125	-0.579521					ENSG00000229644	NAMPTP1	0.864302	0.502141	ENSG00000176542	USF3	0.876673	0.571959	ENSG00000162711	NLRP3	0.841063	0.414711	ENSG00000127511	SIN3B	0.915112	-0.795979
ENSG00000065559	MAP2K4	0.808324	-0.732584	ENSG00000177426	TGIF1	0.883725	0.525695	ENSG00000078304	PPP2R5C	0.89727	0.221791	ENSG00000173535	TNFRSF10C	0.883962	-0.430445					ENSG00000230551	AC021078.1	0.905024	0.545711	ENSG00000185246	PRPF39	0.790169	0.387025	ENSG00000167680	SEMA6B	0.772754	0.434914	ENSG00000128383	APOBEC3A	-0.693333	0.510129
ENSG00000066336	SPI1	0.766471	-0.65496	ENSG00000178381	ZFAND2A	0.923062	0.233691	ENSG00000078967	UBE2D4	0.932212	0.539895	ENSG00000173868	PHOSPHO1	0.891164	-0.519032					ENSG00000278311	GGNBP2	0.766846	0.283124	ENSG00000196233	LCOR	0.861167	0.45855	ENSG00000168389	MFSD2A	0.838787	0.343577	ENSG00000128604	IRF5	0.917953	-0.555295
ENSG00000068831	RASGRP2	0.776214	-0.703998	ENSG00000182853	VMO1	0.842918	0.150474	ENSG00000079134	THOC1	0.543502	0.288993	ENSG00000174130	TLR6	0.913263	-0.546293									ENSG00000196792	STRN3	0.922325	0.407678	ENSG00000169504	CLIC4	0.959072	0.515395	ENSG00000128928	IVD	0.902033	-0.614224
ENSG00000070423	RNF126	0.868794	-0.688168	ENSG00000185043	CIB1	0.655787	0.38781	ENSG00000079332	SAR1A	0.799534	0.558778	ENSG00000179918	SEPHS2	0.775732	-0.69451									ENSG00000200883	Y_RNA	0.663372	0.578452	ENSG00000170515	PA2G4	-0.663061	0.0385114	ENSG00000129993	CBFA2T3	0.897361	-0.593733
ENSG00000070476	ZXDC	0.880655	-0.693697	ENSG00000213523	SRA1	0.775366	0.457492	ENSG00000081154	PCNP	0.945516	0.469523	ENSG00000180509	KCNE1	0.84417	-0.564636									ENSG00000229939	AL589880.1	0.751946	0.561057	ENSG00000172548	NIPAL4	0.87553	0.360828	ENSG00000131759	RARA	0.637731	-0.578729
ENSG00000071082	RPL31	0.806115	-0.623023	ENSG00000231721	LINC-PINT	0.767001	0.451556	ENSG00000082996	RNF13	0.737094	0.401676	ENSG00000180549	FUT7	0.819886	-0.455902									ENSG00000232713	AC010733.1	0.771631	0.461455	ENSG00000173391	OLR1	0.854342	0.357904	ENSG00000132963	POMP	-0.58615	0.368617
ENSG00000072135	PTPN18	0.938743	-0.711198	ENSG00000232187	FTH1P7	0.775888	0.458173	ENSG00000084463	WBP11	0.519473	0.498048	ENSG00000180871	CXCR2	0.856491	-0.394526									ENSG00000237522	NONOP2	0.919983	0.540367	ENSG00000175197	DDIT3	0.974235	0.566112	ENSG00000134375	TIMM17A	-0.79512	0.638395
ENSG00000075142	SRI	-0.565282	0.633587	ENSG00000233058	LINC00884	0.90809	0.405524	ENSG00000086598	TMED2	0.817004	0.295411	ENSG00000182095	TNRC18	0.833358	-0.645846									ENSG00000244723	ASLP1	0.77898	0.332689	ENSG00000175505	CLCF1	0.520203	0.161538	ENSG00000134470	IL15RA	-0.555635	0.471038
ENSG00000075413	MARK3	0.869178	-0.716112	ENSG00000273559	CWC25	0.907904	0.402484	ENSG00000086666	ZFAND6	0.773757	0.48133	ENSG00000183648	NDUFB1	0.861252	-0.746111									ENSG00000257017	HP	0.809404	0.435829	ENSG00000181649	PHLDA2	0.703212	0.344561	ENSG00000136280	CCM2	0.796467	-0.730251
ENSG00000077454	LRCH4	0.927354	-0.743857	ENSG00000273841	TAF9	0.757755	0.25118	ENSG00000088205	DDX18	0.830523	0.427826	ENSG00000183784	C9orf66	0.880464	-0.604877									ENSG00000258682	AL132989.1	0.898722	0.47599	ENSG00000183484	GPR132	0.70881	0.28959	ENSG00000137076	TLN1	0.860017	-0.722707
ENSG00000078699	CBFA2T2	0.720908	-0.755269	ENSG00000275238	MIR4734	0.585002	-0.327769	ENSG00000088356	PDRG1	0.38909	0.424998	ENSG00000185033	SEMA4B	0.816739	-0.723699									ENSG00000270124	AC092127.2	-0.556504	-0.338651	ENSG00000185947	ZNF267	0.887611	0.397673	ENSG00000138073	PREB	0.884508	-0.611935
ENSG00000079805	DNM2	0.922412	-0.804174	ENSG00000283849	AC092053.2	0.415544	-0.324724	ENSG00000088448	ANKRD10	0.777823	0.486079	ENSG00000189159	JPT1	0.797649	-0.736071									ENSG00000278784	AL136295.7	0.893046	0.43667	ENSG00000188211	NCR3LG1	0.973272	0.468249	ENSG00000141084	RANBP10	0.876057	-0.691333
ENSG00000082014	SMARCD3	0.795686	-0.607838					ENSG00000091140	DLD	0.631835	0.130362	ENSG00000197081	IGF2R	0.898293	-0.607523									ENSG00000279453	Z99129.4	0.811397	0.40766	ENSG00000189068	VSTM1	-0.28652	0.27171	ENSG00000142347	MYO1F	0.886742	-0.625067
ENSG00000083937	CHMP2B	-0.57361	0.582535					ENSG00000091640	SPAG7	0.436734	0.276351	ENSG00000197324	LRP10	0.926089	-0.645275									ENSG00000124788	ATXN1	0.694398	0.259501	ENSG00000196743	GM2A	-0.507356	-0.0506985	ENSG00000142687	KIAA0319L	0.823623	-0.578578
ENSG00000084090	STARD7	0.884548	-0.712087					ENSG00000092841	MYL6	0.65734	0.254017	ENSG00000197852	FAM212B	0.95047	-0.563262									ENSG00000148200	NR6A1	0.656607	0.326105	ENSG00000196878	LAMB3	0.785226	0.433047	ENSG00000143624	INTS3	0.857233	-0.618337
ENSG00000086232	EIF2AK1	0.838954	-0.733759					ENSG00000095261	PSMD5	0.673511	0.372904	ENSG00000198858	R3HDM4	0.946242	-0.644184									ENSG00000173559	NABP1	0.714286	0.267646	ENSG00000197632	SERPINB2	0.908802	0.420991	ENSG00000143669	LYST	0.813392	-0.662785
ENSG00000088766	CRLS1	0.925516	-0.7257					ENSG00000095574	IKZF5	0.817854	0.389188	ENSG00000199032	MIR425	0.690278	-0.660686									ENSG00000213700	RPL17P50	0.804975	0.257373	ENSG00000211445	GPX3	0.695899	0.301277	ENSG00000144040	SFXN5	0.933168	-0.65528
ENSG00000090238	YPEL3	0.583475	-0.581352					ENSG00000096717	SIRT1	0.722171	0.496283	ENSG00000200788	Y_RNA	-0.372638	0.578452									ENSG00000271882	AP001330.5	0.832354	0.437599	ENSG00000218565	AL592429.1	0.384794	0.451967	ENSG00000146192	FGD2	0.945136	-0.613413
ENSG00000099804	CDC34	0.559123	-0.481805					ENSG00000100519	PSMC6	0.866944	0.358445	ENSG00000200985	RNA5SP493	0.587041	-0.552153									ENSG00000280543	ASAP1-IT2	0.793635	0.345542	ENSG00000228305	AC016734.1	-0.380825	0.235677	ENSG00000147872	PLIN2	-0.877472	0.667775
ENSG00000100030	MAPK1	0.908304	-0.729901					ENSG00000100603	SNW1	0.748707	0.4476	ENSG00000204713	TRIM27	0.800747	-0.577456													ENSG00000230457	PA2G4P4	0.763436	0.45524	ENSG00000155115	GTF3C6	-0.851543	0.57749
ENSG00000100151	PICK1	0.539542	-0.584459					ENSG00000100644	HIF1A	0.701311	0.673512	ENSG00000223401	BCL6-AS1	0.753129	-0.620655													ENSG00000251022	THAP9-AS1	0.849861	0.46277	ENSG00000158793	NIT1	0.889306	-0.618723
ENSG00000100242	SUN2	0.890236	-0.76976					ENSG00000100764	PSMC1	0.708396	0.262037	ENSG00000224579	AC245052.2	0.83111	-0.532166													ENSG00000259354	AC025580.2	0.966597	0.472335	ENSG00000159314	ARHGAP27	0.962176	-0.704322
ENSG00000100304	TTLL12	0.816135	-0.683908					ENSG00000100836	PABPN1	0.873078	0.467857	ENSG00000225234	TRAPPC12-AS1	0.818858	-0.58362													ENSG00000261114	AC012181.2	0.752958	0.317805	ENSG00000161643	SIGLEC16	0.759529	-0.605897
ENSG00000100379	KCTD17	0.788363	-0.560727					ENSG00000101146	RAE1	0.595319	0.459652	ENSG00000232815	DUX4L50	0.888232	-0.679404													ENSG00000264538	SUZ12P1	-0.481775	-0.391766	ENSG00000163348	PYGO2	0.783792	-0.42407
ENSG00000101160	CTSZ	0.771966	-0.629164					ENSG00000101343	CRNKL1	0.796594	0.327334	ENSG00000242190	AC017015.2	0.888356	-0.595111													ENSG00000002016	RAD52	-0.508607	-0.244256	ENSG00000163681	SLMAP	0.842413	-0.711291
ENSG00000101189	MRGBP	0.860215	-0.609263					ENSG00000101558	VAPA	0.797374	0.333179	ENSG00000248585	AC084024.2	0.73419	-0.651587													ENSG00000004864	SLC25A13	0.805204	0.293815	ENSG00000164068	RNF123	0.857395	-0.590013
ENSG00000103043	VAC14	0.861644	-0.790104					ENSG00000102606	ARHGEF7	0.438906	0.265942	ENSG00000250950	AC093752.2	0.740664	-0.555387													ENSG00000005889	ZFX	0.936709	0.470279	ENSG00000164535	DAGLB	0.863603	-0.67371
ENSG00000103249	CLCN7	0.840089	-0.648314					ENSG00000102753	KPNA3	0.784103	0.293572	ENSG00000255026	AC136475.3	0.89276	-0.570683													ENSG00000008294	SPAG9	0.881766	0.433256	ENSG00000164896	FASTK	0.894732	-0.672181
ENSG00000103266	STUB1	0.884869	-0.683754					ENSG00000104205	SGK3	0.73781	0.337253	ENSG00000258101	AC010173.1	0.702115	-0.674975													ENSG00000008513	ST3GAL1	0.852327	0.364106	ENSG00000166398	KIAA0355	0.816604	-0.597868
ENSG00000103342	GSPT1	0.914888	-0.687026					ENSG00000104763	ASAH1	0.794668	0.600803	ENSG00000259116	AL049869.3	0.804152	-0.478693													ENSG00000010244	ZNF207	0.566519	0.37245	ENSG00000168175	MAPK1IP1L	-0.807941	0.60253
ENSG00000103502	CDIPT	0.908407	-0.766394					ENSG00000104765	BNIP3L	0.784507	0.384332	ENSG00000259984	AL928711.1	0.862762	-0.701285													ENSG00000010278	CD9	0.456181	0.492899	ENSG00000168802	CHTF8	0.928585	-0.576659
ENSG00000103510	KAT8	0.705501	-0.726567					ENSG00000105879	CBLL1	0.798656	0.421617	ENSG00000260378	AC109597.1	0.912552	-0.581118													ENSG00000015475	BID	0.778133	0.450808	ENSG00000168918	INPP5D	0.94106	-0.634915
ENSG00000104852	SNRNP70	0.891102	-0.796784					ENSG00000106052	TAX1BP1	0.92539	0.576676	ENSG00000263264	AC119396.1	0.756058	-0.778456													ENSG00000023287	RB1CC1	0.936827	0.42299	ENSG00000169220	RGS14	0.885125	-0.604947
ENSG00000104903	LYL1	0.891581	-0.703413					ENSG00000106591	MRPL32	0.627311	0.406742	ENSG00000272211	AC114760.2	0.730529	-0.649375													ENSG00000023445	BIRC3	0.941242	0.53544	ENSG00000170852	KBTBD2	-0.898067	0.562681
ENSG00000104918	RETN	0.422365	-0.418363					ENSG00000106799	TGFBR1	0.700567	0.335624	ENSG00000272666	U62317.2	0.592514	-0.464288													ENSG00000023608	SNAPC1	0.705759	0.488152	ENSG00000171115	GIMAP8	0.75665	-0.516574
ENSG00000105887	MTPN	0.853071	-0.723934					ENSG00000107020	PLGRKT	0.407607	0.251975	ENSG00000274008	Metazoa_SRP	0.719757	-0.548513													ENSG00000026025	VIM	0.343447	0.277445	ENSG00000171453	POLR1C	-0.65566	0.503873
ENSG00000106012	IQCE	0.883878	-0.727451					ENSG00000108953	YWHAE	0.812383	0.611518	ENSG00000118520	ARG1	0.69982	-0.259503													ENSG00000026508	CD44	0.736191	0.616096	ENSG00000171700	RGS19	0.896195	-0.505731
ENSG00000106609	TMEM248	0.891069	-0.644947					ENSG00000109323	MANBA	0.459678	0.311504	ENSG00000145428	RNF175	0.704429	-0.140933													ENSG00000027075	PRKCH	0.882623	0.378796	ENSG00000173614	NMNAT1	0.878822	-0.713732
ENSG00000107021	TBC1D13	0.75843	-0.762046					ENSG00000109445	ZNF330	0.510407	0.518928	ENSG00000260452	TPRKBP2	0.574904	0.00381118													ENSG00000038945	MSR1	0.607071	0.487091	ENSG00000175182	FAM131A	0.854479	-0.674628
ENSG00000108106	UBE2S	0.47061	-0.437623					ENSG00000109519	GRPEL1	0.487006	0.537283																	ENSG00000039319	ZFYVE16	0.867641	0.47053	ENSG00000175262	C1orf127	0.734278	-0.359064
ENSG00000108298	RPL19	0.804008	-0.616138					ENSG00000110048	OSBP	0.816624	0.657676																	ENSG00000042062	RIPOR3	0.833849	0.629428	ENSG00000175309	PHYKPL	0.859402	-0.77482
ENSG00000109689	STIM2	0.787154	-0.602908					ENSG00000110090	CPT1A	0.797914	0.370906																	ENSG00000042980	ADAM28	0.951758	0.476179	ENSG00000175489	LRRC25	0.894733	-0.603516
ENSG00000110057	UNC93B1	0.944635	-0.694307					ENSG00000110696	C11orf58	0.833423	0.415375																	ENSG00000043462	LCP2	0.77522	0.477698	ENSG00000177191	B3GNT8	0.837444	-0.647689
ENSG00000110697	PITPNM1	0.842803	-0.625925					ENSG00000111775	COX6A1	0.895238	0.614262																	ENSG00000047634	SCML1	0.660392	0.410408	ENSG00000179041	RRS1	0.852082	-0.597685
ENSG00000110955	ATP5B	0.762134	-0.69475					ENSG00000112245	PTP4A1	0.421023	0.472609																	ENSG00000051108	HERPUD1	0.801639	0.375	ENSG00000180448	ARHGAP45	0.851026	-0.729357
ENSG00000111269	CREBL2	0.893554	-0.602124					ENSG00000112308	C6orf62	0.912576	0.47043																	ENSG00000052795	FNIP2	0.959161	0.411413	ENSG00000180539	C9orf139	0.837607	-0.524588
ENSG00000111666	CHPT1	0.899722	-0.687025					ENSG00000112339	HBS1L	0.819897	0.482408																	ENSG00000052802	MSMO1	0.613692	0.537084	ENSG00000183605	SFXN4	0.809413	-0.673603
ENSG00000111786	SRSF9	0.886111	-0.716428					ENSG00000112406	HECA	0.868341	0.60111																	ENSG00000053501	USE1	0.655788	0.691839	ENSG00000184068	AL021453.1	-0.707632	0.434278
ENSG00000112335	SNX3	0.870024	-0.727112					ENSG00000112697	TMEM30A	0.782256	0.269154																	ENSG00000055208	TAB2	0.909001	0.494203	ENSG00000185049	NELFA	0.872403	-0.526169
ENSG00000112679	DUSP22	0.735262	-0.66442					ENSG00000112893	MAN2A1	0.708318	0.220316																	ENSG00000056558	TRAF1	0.858242	0.323811	ENSG00000185722	ANKFY1	0.889856	-0.599073
ENSG00000114062	UBE3A	0.83406	-0.659541					ENSG00000113068	PFDN1	0.689954	0.402373																	ENSG00000057704	TMCC3	0.670135	0.45003	ENSG00000186517	ARHGAP30	0.944154	-0.642959
ENSG00000114353	GNAI2	0.679554	-0.558638					ENSG00000113282	CLINT1	0.536958	0.264857																	ENSG00000059728	MXD1	0.697064	0.432422	ENSG00000186532	SMYD4	0.853996	-0.741678
ENSG00000115758	ODC1	0.631021	-0.481934					ENSG00000113387	SUB1	0.750982	0.499236																	ENSG00000059758	CDK17	0.83068	0.397393	ENSG00000196187	TMEM63A	0.883611	-0.640441
ENSG00000116198	CEP104	0.91297	-0.841442					ENSG00000114098	ARMC8	0.905521	0.508421																	ENSG00000065150	IPO5	0.931026	0.505975	ENSG00000198133	TMEM229B	0.850889	-0.613339
ENSG00000116649	SRM	0.849143	-0.625503					ENSG00000114439	BBX	0.852265	0.254638																	ENSG00000069493	CLEC2D	0.681114	0.331787	ENSG00000198146	ZNF770	0.821516	-0.586753
ENSG00000116685	KIAA2013	0.744985	-0.507691					ENSG00000115307	AUP1	0.524801	0.26506																	ENSG00000070404	FSTL3	0.403705	0.313208	ENSG00000198876	DCAF12	0.808749	-0.62129
ENSG00000116871	MAP7D1	0.809969	-0.604107					ENSG00000115524	SF3B1	0.860582	0.178161																	ENSG00000070495	JMJD6	0.872291	0.480064	ENSG00000204084	INPP5B	0.877481	-0.721881
ENSG00000118508	RAB32	0.750837	-0.583242					ENSG00000115539	PDCL3	0.828917	0.402035																	ENSG00000070961	ATP2B1	0.942767	0.464931	ENSG00000204389	HSPA1A	0.84901	-0.708629
ENSG00000118900	UBN1	0.705827	-0.775244					ENSG00000116030	SUMO1	0.914286	0.418125																	ENSG00000071051	NCK2	0.629691	0.478668	ENSG00000204439	C6orf47	0.927135	-0.65277
ENSG00000119487	MAPKAP1	0.945358	-0.753593					ENSG00000116489	CAPZA1	0.919276	0.448879																	ENSG00000072849	DERL2	0.681923	0.580274	ENSG00000204843	DCTN1	0.885177	-0.558968
ENSG00000121774	KHDRBS1	0.828671	-0.632109					ENSG00000116731	PRDM2	0.752211	0.41344																	ENSG00000073756	PTGS2	0.718816	0.354812	ENSG00000205238	SPDYE2	0.84977	-0.74438
ENSG00000123144	TRIR	0.81478	-0.689482					ENSG00000116747	TROVE2	0.903918	0.329381																	ENSG00000074319	TSG101	0.787555	0.550058	ENSG00000215908	CROCCP2	0.858084	-0.569422
ENSG00000124098	FAM210B	0.89963	-0.742579					ENSG00000117614	SYF2	0.898358	0.444307																	ENSG00000074416	MGLL	0.818369	0.337002	ENSG00000217195	AL513475.1	0.771304	-0.690773
ENSG00000124587	PEX6	0.822325	-0.670469					ENSG00000118246	FASTKD2	0.512956	0.312501																	ENSG00000075420	FNDC3B	0.911666	0.422732	ENSG00000223705	NSUN5P1	0.90394	-0.590019
ENSG00000125148	MT2A	0.701138	-0.525934					ENSG00000118363	SPCS2	0.825003	0.388901																	ENSG00000076382	SPAG5	0.872584	0.450212	ENSG00000224307	AL161785.1	0.855162	-0.645179
ENSG00000125503	PPP1R12C	0.830383	-0.588161					ENSG00000119335	SET	0.947685	0.324857																	ENSG00000078401	EDN1	0.923582	0.54023	ENSG00000226179	LINC00685	0.678324	-0.555582
ENSG00000125505	MBOAT7	0.654667	-0.688184					ENSG00000119760	SUPT7L	0.63509	0.172857																	ENSG00000078804	TP53INP2	0.947349	0.476506	ENSG00000226321	CROCC2	0.465882	-0.251891
ENSG00000125875	TBC1D20	0.904812	-0.751385					ENSG00000119801	YPEL5	0.684332	0.565786																	ENSG00000080371	RAB21	0.868015	0.461574	ENSG00000230322	AL136320.1	0.659729	-0.683646
ENSG00000125898	FAM110A	0.737716	-0.564078					ENSG00000120688	WBP4	0.728074	0.543767																	ENSG00000080815	PSEN1	0.928024	0.408683	ENSG00000235602	POU5F1P3	0.689411	-0.638871
ENSG00000126005	MMP24OS	0.786624	-0.64595					ENSG00000120690	ELF1	0.808527	0.448573																	ENSG00000081041	CXCL2	0.8766	0.381396	ENSG00000236709	DAPK1-IT1	-0.454856	0.319816
ENSG00000126821	SGPP1	0.802554	-0.620402					ENSG00000121058	COIL	0.920203	0.611505																	ENSG00000082258	CCNT2	0.656066	0.542402	ENSG00000242829	RPS26P21	-0.810155	0.626946
ENSG00000126903	SLC10A3	0.831328	-0.645586					ENSG00000121390	PSPC1	0.733682	0.539878																	ENSG00000083799	CYLD	0.896188	0.591116	ENSG00000248648	AC113410.1	-0.75757	0.633277
ENSG00000126934	MAP2K2	0.781688	-0.714373					ENSG00000121579	NAA50	0.693904	0.336069																	ENSG00000083896	YTHDC1	0.716449	0.524594	ENSG00000254612	AP001000.1	-0.859117	0.621341
ENSG00000127528	KLF2	0.903283	-0.699892					ENSG00000122299	ZC3H7A	0.686287	0.384525																	ENSG00000085117	CD82	0.884604	0.37027	ENSG00000265972	TXNIP	0.883752	-0.693546
ENSG00000128245	YWHAH	0.948965	-0.779325					ENSG00000122545	44446	0.878155	0.429027																	ENSG00000085721	RRN3	0.883368	0.551935	ENSG00000272195	AL356512.1	0.77238	-0.732923
ENSG00000129355	CDKN2D	0.733346	-0.677805					ENSG00000122692	SMU1	0.912513	0.362322																	ENSG00000086062	B4GALT1	0.822468	0.572003	ENSG00000272853	AC069544.1	0.685695	-0.570049
ENSG00000130511	SSBP4	0.807828	-0.677937					ENSG00000122958	VPS26A	0.864016	0.446267																	ENSG00000086544	ITPKC	0.867157	0.307426	ENSG00000272886	DCP1A	-0.906773	0.676759
ENSG00000130717	UCK1	0.867243	-0.58967					ENSG00000123562	MORF4L2	0.729585	0.657299																	ENSG00000086589	RBM22	0.626222	0.443342	ENSG00000273243	Z82243.1	0.622397	-0.628882
ENSG00000131401	NAPSB	0.66927	-0.739981					ENSG00000124193	SRSF6	0.968938	0.513131																	ENSG00000086619	ERO1B	0.89181	0.526835	ENSG00000142765	SYTL1	0.793676	-0.593356
ENSG00000131943	C19orf12	0.800609	-0.739315					ENSG00000124491	F13A1	0.648511	0.377581																	ENSG00000089737	DDX24	-0.301359	0.125362	ENSG00000177606	JUN	0.608671	-0.275216
ENSG00000132024	CC2D1A	0.769029	-0.643868					ENSG00000124688	MAD2L1BP	0.432551	0.451865																	ENSG00000089916	GPATCH2L	0.809867	0.416003
ENSG00000132466	ANKRD17	0.878995	-0.748041					ENSG00000125037	EMC3	0.763688	0.485602																	ENSG00000090376	IRAK3	0.762835	0.429628
ENSG00000132670	PTPRA	0.917468	-0.748244					ENSG00000125772	GPCPD1	0.771966	0.371313																	ENSG00000090520	DNAJB11	0.96743	0.457218
ENSG00000133597	ADCK2	0.886433	-0.64889					ENSG00000125977	EIF2S2	0.862646	0.365224																	ENSG00000090621	PABPC4	0.640647	0.442546
ENSG00000133606	MKRN1	0.866163	-0.731042					ENSG00000126698	DNAJC8	0.740674	0.528245																	ENSG00000091436	MAP3K20	0.739879	0.529831
ENSG00000133639	BTG1	0.631317	-0.574798					ENSG00000126777	KTN1	0.705442	0.183039																	ENSG00000092199	HNRNPC	0.973679	0.502925
ENSG00000133895	MEN1	0.920137	-0.692762					ENSG00000126804	ZBTB1	0.595621	0.484982																	ENSG00000092820	EZR	0.533018	0.414834
ENSG00000134250	NOTCH2	-0.418376	0.324568					ENSG00000127993	RBM48	0.855939	0.649498																	ENSG00000095209	TMEM38B	0.858541	0.531661
ENSG00000134452	FBXO18	0.957471	-0.762717					ENSG00000128463	EMC4	0.851606	0.442441																	ENSG00000095794	CREM	0.819715	0.350156
ENSG00000134453	RBM17	-0.602387	0.594017					ENSG00000128989	ARPP19	0.859792	0.464224																	ENSG00000095951	HIVEP1	0.93957	0.461658
ENSG00000134851	TMEM165	0.754074	-0.753515					ENSG00000129083	COPB1	0.831762	0.27844																	ENSG00000096070	BRPF3	0.847023	0.438443
ENSG00000134905	CARS2	0.779773	-0.749599					ENSG00000129472	RAB2B	0.754841	0.378877																	ENSG00000099860	GADD45B	0.706368	0.495243
ENSG00000134955	SLC37A2	0.797041	-0.71695					ENSG00000129518	EAPP	0.903797	0.314186																	ENSG00000100281	HMGXB4	0.56767	0.509189
ENSG00000135018	UBQLN1	-0.471978	0.357169					ENSG00000130741	EIF2S3	0.876859	0.377027																	ENSG00000100351	GRAP2	0.667882	0.381183
ENSG00000135272	MDFIC	0.870464	-0.65545					ENSG00000130803	ZNF317	0.583964	0.330553																	ENSG00000100647	SUSD6	0.761978	0.431349
ENSG00000135956	TMEM127	0.901363	-0.681019					ENSG00000131013	PPIL4	0.797831	0.510878																	ENSG00000100888	CHD8	-0.797969	-0.637803
ENSG00000137841	PLCB2	0.920367	-0.741171					ENSG00000131051	RBM39	0.905773	0.530044																	ENSG00000100906	NFKBIA	0.713405	0.344572
ENSG00000138032	PPM1B	0.855834	-0.750754					ENSG00000132286	TIMM10B	0.622867	0.577303																	ENSG00000101017	CD40	0.577824	0.356694
ENSG00000139684	ESD	0.769696	-0.675943					ENSG00000132326	PER2	0.802692	0.569168																	ENSG00000101162	TUBB1	0.710126	0.395728
ENSG00000139970	RTN1	0.825999	-0.601666					ENSG00000132424	PNISR	0.840156	0.310709																	ENSG00000101460	MAP1LC3A	0.794253	0.302037
ENSG00000140931	CMTM3	0.863753	-0.679513					ENSG00000132475	H3F3B	0.906602	0.553444																	ENSG00000101544	ADNP2	0.93053	0.559753
ENSG00000140988	RPS2	0.657759	-0.545067					ENSG00000132507	EIF5A	0.457942	0.405009																	ENSG00000101745	ANKRD12	0.933591	0.536483
ENSG00000141401	IMPA2	0.915143	-0.730321					ENSG00000132661	NXT1	0.399468	0.432149																	ENSG00000101901	ALG13	0.495221	0.467607
ENSG00000141497	ZMYND15	0.792847	-0.753391					ENSG00000132967	HMGB1P5	0.908276	0.467735																	ENSG00000101966	XIAP	0.725466	0.439266
ENSG00000141526	SLC16A3	0.814787	-0.805717					ENSG00000133997	MED6	0.671629	0.384604																	ENSG00000102158	MAGT1	0.76438	0.651556
ENSG00000141569	TRIM65	0.692437	-0.623325					ENSG00000134077	THUMPD3	0.878672	0.552611																	ENSG00000102580	DNAJC3	0.911315	0.539943
ENSG00000141574	SECTM1	0.795028	-0.627018					ENSG00000134109	EDEM1	0.622288	0.436673																	ENSG00000102804	TSC22D1	0.771115	0.501465
ENSG00000142634	EFHD2	0.777123	-0.593617					ENSG00000134308	YWHAQ	0.816981	0.600053																	ENSG00000102908	NFAT5	0.922147	0.398015
ENSG00000143207	RFWD2	0.900438	-0.839657					ENSG00000134970	TMED7	0.917432	0.538769																	ENSG00000102921	N4BP1	0.88986	0.329959
ENSG00000143321	HDGF	0.808112	-0.607831					ENSG00000135046	ANXA1	0.825384	0.708217																	ENSG00000103160	HSDL1	0.767166	0.347458
ENSG00000143878	RHOB	0.532826	-0.572194					ENSG00000135452	TSPAN31	0.657532	0.203829																	ENSG00000103257	SLC7A5	0.705977	0.290374
ENSG00000144043	TEX261	0.911746	-0.760801					ENSG00000135521	LTV1	0.683827	0.321098																	ENSG00000103496	STX4	0.794307	0.498436
ENSG00000145191	EIF2B5	0.812173	-0.719362					ENSG00000135698	MPHOSPH6	0.756396	0.614478																	ENSG00000103569	AQP9	0.929983	0.437969
ENSG00000145476	CYP4V2	0.695751	-0.643236					ENSG00000135821	GLUL	0.829544	0.599195																	ENSG00000104267	CA2	0.804762	0.372663
ENSG00000145632	PLK2	-0.339042	0.394345					ENSG00000136167	LCP1	0.508276	0.30321																	ENSG00000104320	NBN	0.881517	0.338413
ENSG00000145919	BOD1	0.83524	-0.635031					ENSG00000136541	ERMN	0.733393	0.638232																	ENSG00000104432	IL7	0.912629	0.36503
ENSG00000146278	PNRC1	0.416034	-0.312713					ENSG00000136758	YME1L1	0.765414	0.248397																	ENSG00000104825	NFKBIB	0.936009	0.42916
ENSG00000146576	C7orf26	0.942029	-0.749582					ENSG00000136888	ATP6V1G1	0.709601	0.359053																	ENSG00000105856	HBP1	0.941953	0.543301
ENSG00000146826	C7orf43	0.744898	-0.703577					ENSG00000136897	MRPL50	0.393256	0.282785																	ENSG00000106341	PPP1R17	0.789733	0.455376
ENSG00000147202	DIAPH2	0.928321	-0.720097					ENSG00000136930	PSMB7	0.488834	0.204859																	ENSG00000106462	EZH2	0.975541	0.523236
ENSG00000148290	SURF1	0.850433	-0.706522					ENSG00000137713	PPP2R1B	0.755545	0.407347																	ENSG00000106615	RHEB	0.748174	0.364683
ENSG00000148300	REXO4	0.815308	-0.674839					ENSG00000138050	THUMPD2	0.523978	0.471313																	ENSG00000107263	RAPGEF1	0.892248	0.515871
ENSG00000148334	PTGES2	0.778512	-0.77493					ENSG00000138071	ACTR2	0.782684	0.232961																	ENSG00000107937	GTPBP4	0.742203	0.669897
ENSG00000149418	ST14	0.761769	-0.552289					ENSG00000138398	PPIG	0.83233	0.225211																	ENSG00000107968	MAP3K8	0.865104	0.555426
ENSG00000149547	EI24	0.934742	-0.7359					ENSG00000138674	SEC31A	0.674047	0.429881																	ENSG00000108179	PPIF	0.387329	0.390186
ENSG00000149591	TAGLN	0.472964	-0.54377					ENSG00000138757	G3BP2	0.761885	0.301092																	ENSG00000108826	MRPL27	0.669096	0.577819
ENSG00000151702	FLI1	0.676847	-0.659106					ENSG00000139154	AEBP2	0.932679	0.514298																	ENSG00000109320	NFKB1	0.777462	0.225285
ENSG00000152518	ZFP36L2	0.760156	-0.779139					ENSG00000139218	SCAF11	0.864828	0.27679																	ENSG00000109920	FNBP4	-0.320351	0.162812
ENSG00000153250	RBMS1	0.903786	-0.768117					ENSG00000139620	KANSL2	0.637493	0.428113																	ENSG00000110031	LPXN	0.540448	0.338784
ENSG00000153786	ZDHHC7	0.896271	-0.768483					ENSG00000139644	TMBIM6	0.786229	0.593851																	ENSG00000110321	EIF4G2	-0.296814	0.31723
ENSG00000154217	PITPNC1	0.87433	-0.664618					ENSG00000140319	SRP14	0.717001	0.291952																	ENSG00000110330	BIRC2	0.940866	0.486699
ENSG00000154930	ACSS1	0.960967	-0.80297					ENSG00000140463	BBS4	0.791664	0.317039																	ENSG00000110713	NUP98	0.904841	0.493423
ENSG00000157693	TMEM268	0.769616	-0.735395					ENSG00000141380	SS18	0.648658	0.425587																	ENSG00000110848	CD69	0.932718	0.56344
ENSG00000158435	CNOT11	0.843366	-0.641534					ENSG00000141543	EIF4A3	0.73573	0.461752																	ENSG00000110911	SLC11A2	0.89977	0.432245
ENSG00000158717	RNF166	0.834154	-0.842118					ENSG00000142867	BCL10	0.681086	0.587624																	ENSG00000111011	RSRC2	0.877256	0.565776
ENSG00000159363	ATP13A2	0.934605	-0.751848					ENSG00000143401	ANP32E	0.955546	0.339683																	ENSG00000111145	ELK3	0.819903	0.36993
ENSG00000159461	AMFR	0.826761	-0.649642					ENSG00000143621	ILF2	0.821138	0.593253																	ENSG00000111424	VDR	0.755189	0.439974
ENSG00000160094	ZNF362	0.76848	-0.710846					ENSG00000143622	RIT1	0.886416	0.512567																	ENSG00000111615	KRR1	0.614455	0.383331
ENSG00000160256	FAM207A	0.717646	-0.543769					ENSG00000144580	CNOT9	0.933382	0.568514																	ENSG00000111817	DSE	0.879045	0.343744
ENSG00000160796	NBEAL2	0.780683	-0.682449					ENSG00000144597	EAF1	0.833463	0.656355																	ENSG00000111859	NEDD9	0.893908	0.454284
ENSG00000160999	SH2B2	0.683732	-0.664139					ENSG00000144895	EIF2A	0.791576	0.531522																	ENSG00000112081	SRSF3	0.763077	0.600261
ENSG00000161904	LEMD2	0.89492	-0.762353					ENSG00000145016	RUBCN	0.895907	0.332621																	ENSG00000112096	SOD2	0.972997	0.466527
ENSG00000162783	IER5	0.692981	-0.550738					ENSG00000145388	METTL14	0.850379	0.332473																	ENSG00000112137	PHACTR1	0.89343	0.532319
ENSG00000163513	TGFBR2	0.769908	-0.726125					ENSG00000145495	44261	0.839833	0.592021																	ENSG00000112972	HMGCS1	0.910342	0.44708
ENSG00000163686	ABHD6	0.80264	-0.658048					ENSG00000146109	ABT1	0.572374	0.332816																	ENSG00000113140	SPARC	0.656798	0.386671
ENSG00000163932	PRKCD	0.788228	-0.700322					ENSG00000146963	LUC7L2	0.725614	0.376656																	ENSG00000113504	SLC12A7	0.959916	0.448624
ENSG00000163939	PBRM1	0.870677	-0.719653					ENSG00000147155	EBP	0.857225	0.532562																	ENSG00000113615	SEC24A	0.965713	0.44345
ENSG00000164091	WDR82	0.865654	-0.758358					ENSG00000147224	PRPS1	0.744412	0.410196																	ENSG00000113811	SELENOK	0.884885	0.495112
ENSG00000164808	SPIDR	0.757969	-0.683555					ENSG00000147274	RBMX	0.86372	0.397071																	ENSG00000114742	WDR48	0.819862	0.44736
ENSG00000164889	SLC4A2	0.920959	-0.713639					ENSG00000148484	RSU1	0.747649	0.396803																	ENSG00000115594	IL1R1	0.88947	0.428595
ENSG00000164897	TMUB1	0.674109	-0.47388					ENSG00000148943	LIN7C	0.815744	0.227755																	ENSG00000115762	PLEKHB2	0.45335	0.596846
ENSG00000165312	OTUD1	0.678286	-0.542117					ENSG00000150593	PDCD4	0.696718	0.388465																	ENSG00000115919	KYNU	0.918698	0.520912
ENSG00000165355	FBXO33	0.748	-0.566112					ENSG00000150867	PIP4K2A	0.929363	0.420007																	ENSG00000115956	PLEK	0.955351	0.544473
ENSG00000165752	STK32C	0.78537	-0.596373					ENSG00000151576	QTRT2	0.763562	0.307896																	ENSG00000116044	NFE2L2	0.749011	0.340409
ENSG00000165782	PIP4P1	0.710732	-0.596318					ENSG00000151650	VENTX	0.588416	0.303747																	ENSG00000116062	MSH6	0.58926	0.509414
ENSG00000166189	HPS6	0.775138	-0.712565					ENSG00000152242	C18orf25	0.811719	0.200821																	ENSG00000116514	RNF19B	0.948521	0.460801
ENSG00000167528	ZNF641	0.762981	-0.699912					ENSG00000152520	PAN3	0.93208	0.37025																	ENSG00000116679	IVNS1ABP	0.906595	0.479723
ENSG00000167615	LENG8	0.777356	-0.692232					ENSG00000153201	RANBP2	0.675273	0.423154																	ENSG00000116815	CD58	0.964879	0.421869
ENSG00000167674	HDGFL2	0.901597	-0.689167					ENSG00000153914	SREK1	0.828978	0.401028																	ENSG00000117000	RLF	0.624786	0.382849
ENSG00000167705	RILP	0.82722	-0.602465					ENSG00000153975	ZUFSP	0.397032	0.319072																	ENSG00000117036	ETV3	0.846599	0.615765
ENSG00000168071	CCDC88B	0.853031	-0.7722					ENSG00000156030	ELMSAN1	0.824666	0.45665																	ENSG00000117091	CD48	0.786501	0.38637
ENSG00000168159	RNF187	0.867101	-0.666553					ENSG00000156256	USP16	0.675493	0.561231																	ENSG00000117143	UAP1	0.802764	0.273176
ENSG00000168936	TMEM129	0.940455	-0.774265					ENSG00000156671	SAMD8	0.81188	0.379967																	ENSG00000117226	GBP3	0.810978	0.434573
ENSG00000169026	MFSD7	0.916833	-0.677259					ENSG00000158526	TSR2	0.398778	0.205609																	ENSG00000117228	GBP1	0.75977	0.447143
ENSG00000169032	MAP2K1	0.693394	-0.601177					ENSG00000158604	TMED4	0.76871	0.32506																	ENSG00000117318	ID3	0.745579	0.458526
ENSG00000169100	SLC25A6	0.565881	-0.496039					ENSG00000158985	CDC42SE2	0.694765	0.415256																	ENSG00000117360	PRPF3	0.933286	0.449191
ENSG00000169221	TBC1D10B	0.677579	-0.68335					ENSG00000159322	ADPGK	0.505229	0.366872																	ENSG00000117525	F3	0.940136	0.474873
ENSG00000169410	PTPN9	0.89041	-0.767282					ENSG00000159377	PSMB4	0.818175	0.57694																	ENSG00000117616	RSRP1	0.748232	0.363625
ENSG00000170385	SLC30A1	0.866916	-0.692172					ENSG00000160908	ZNF394	0.169098	0.30539																	ENSG00000118503	TNFAIP3	0.763112	0.36669
ENSG00000170632	ARMC10	0.937848	-0.737886					ENSG00000162601	MYSM1	0.68282	0.376144																	ENSG00000118985	ELL2	0.778664	0.482414
ENSG00000170881	RNF139	0.849236	-0.621893					ENSG00000162819	BROX	0.876682	0.313802																	ENSG00000119048	UBE2B	0.588666	0.353091
ENSG00000170915	PAQR8	0.721811	-0.653669					ENSG00000162852	CNST	0.720372	0.358159																	ENSG00000119523	ALG2	0.853525	0.413825
ENSG00000171206	TRIM8	0.903657	-0.792757					ENSG00000163636	PSMD6	0.699753	0.222572																	ENSG00000120370	GORAB	0.625675	0.346121
ENSG00000171310	CHST11	0.509765	-0.485276					ENSG00000163714	U2SURP	0.924228	0.428287																	ENSG00000120686	UFM1	0.776666	0.709512
ENSG00000171492	LRRC8D	0.694591	-0.649684					ENSG00000163877	SNIP1	0.562909	0.503561																	ENSG00000120742	SERP1	0.759465	0.658354
ENSG00000171603	CLSTN1	0.858497	-0.795034					ENSG00000163956	LRPAP1	0.472535	0.300204																	ENSG00000120885	CLU	0.695126	0.521845
ENSG00000171853	TRAPPC12	0.95096	-0.784959					ENSG00000163961	RNF168	0.92975	0.429736																	ENSG00000120963	ZNF706	0.921523	0.538255
ENSG00000172301	COPRS	0.777039	-0.591897					ENSG00000164022	AIMP1	0.7638	0.253106																	ENSG00000121989	ACVR2A	0.867652	0.480743
ENSG00000172354	GNB2	0.679074	-0.616608					ENSG00000164032	H2AFZ	0.67244	0.247364																	ENSG00000122861	PLAU	0.80744	0.379734
ENSG00000173334	TRIB1	0.657028	-0.519264					ENSG00000164329	PAPD4	0.856551	0.265296																	ENSG00000122862	SRGN	0.922914	0.51646
ENSG00000173436	MINOS1	0.867527	-0.739883					ENSG00000164548	TRA2A	0.742824	0.467527																	ENSG00000123130	ACOT9	0.763262	0.519691
ENSG00000173442	EHBP1L1	0.793901	-0.795592					ENSG00000164751	PEX2	0.80167	0.282236																	ENSG00000123610	TNFAIP6	0.918511	0.432122
ENSG00000173473	SMARCC1	0.881732	-0.669294					ENSG00000165119	HNRNPK	0.768736	0.281522																	ENSG00000123700	KCNJ2	0.803961	0.37751
ENSG00000173598	NUDT4	0.893461	-0.698577					ENSG00000165637	VDAC2	0.472358	0.321429																	ENSG00000123728	RAP2C	0.784033	0.603776
ENSG00000174028	FAM3C2	0.699313	-0.502024					ENSG00000165660	ABRAXAS2	0.617789	0.271992																	ENSG00000123892	RAB38	0.775979	0.304326
ENSG00000174106	LEMD3	0.797873	-0.653565					ENSG00000165678	GHITM	0.853782	0.537672																	ENSG00000123908	AGO2	0.885114	0.562469
ENSG00000174749	FAM241A	0.876684	-0.649498					ENSG00000165732	DDX21	0.743858	0.376128																	ENSG00000124201	ZNFX1	0.885897	0.341781
ENSG00000174943	KCTD13	0.755998	-0.681726					ENSG00000165916	PSMC3	0.703476	0.456241																	ENSG00000124466	LYPD3	0.524747	0.192185
ENSG00000175040	CHST2	0.761706	-0.559731					ENSG00000166012	TAF1D	0.624427	0.31347																	ENSG00000124784	RIOK1	0.492181	0.46644
ENSG00000175115	PACS1	0.785797	-0.753246					ENSG00000166224	SGPL1	0.867773	0.411314																	ENSG00000124795	DEK	-0.569423	0.222468
ENSG00000175416	CLTB	0.86809	-0.692987					ENSG00000166275	BORCS7	0.885043	0.709683																	ENSG00000124882	EREG	0.826533	0.443224
ENSG00000175467	SART1	0.966135	-0.789372					ENSG00000166311	SMPD1	0.734122	0.503908																	ENSG00000125538	IL1B	0.713564	0.327761
ENSG00000175756	AURKAIP1	0.691461	-0.654925					ENSG00000166710	B2M	0.57703	0.487861																	ENSG00000125735	TNFSF14	0.812366	0.348175
ENSG00000176393	RNPEP	0.913005	-0.774746					ENSG00000166822	TMEM170A	0.525438	0.346128																	ENSG00000126226	PCID2	0.576501	0.27934
ENSG00000176783	RUFY1	0.630253	-0.430064					ENSG00000166927	MS4A7	0.594791	0.380749																	ENSG00000126883	NUP214	-0.81446	-0.699255
ENSG00000177383	MAGEF1	0.813443	-0.695192					ENSG00000166974	MAPRE2	0.763986	0.650196																	ENSG00000126945	HNRNPH2	0.768032	0.384494
ENSG00000178605	GTPBP6	0.802117	-0.605838					ENSG00000168385	44441	0.665093	0.414041																	ENSG00000127481	UBR4	0.957395	0.487926
ENSG00000178741	COX5A	0.70981	-0.560825					ENSG00000168405	CMAHP	0.481947	0.357957																	ENSG00000127947	PTPN12	0.828697	0.55729
ENSG00000178996	SNX18	0.80989	-0.649401					ENSG00000168615	ADAM9	0.494535	0.265777																	ENSG00000128228	SDF2L1	0.663324	0.255962
ENSG00000181220	ZNF746	0.785494	-0.716123					ENSG00000168876	ANKRD49	0.825362	0.538214																	ENSG00000128590	DNAJB9	0.881786	0.415473
ENSG00000181788	SIAH2	0.718504	-0.544075					ENSG00000169045	HNRNPH1	0.871845	0.610889																	ENSG00000130164	LDLR	0.754836	0.403513
ENSG00000182087	TMEM259	0.884921	-0.704377					ENSG00000169895	SYAP1	0.777533	0.531051																	ENSG00000130340	SNX9	0.869513	0.358819
ENSG00000182512	GLRX5	0.809785	-0.609878					ENSG00000170348	TMED10	0.636292	0.165967																	ENSG00000131263	RLIM	0.715853	0.570973
ENSG00000182544	MFSD5	0.849876	-0.70291					ENSG00000171490	RSL1D1	0.888881	0.249152																	ENSG00000131323	TRAF3	0.879349	0.316471
ENSG00000182944	EWSR1	-0.447217	0.430197					ENSG00000172974	AC007318.1	0.556411	0.461719																	ENSG00000131871	SELENOS	0.873127	0.498471
ENSG00000184007	PTP4A2	0.850539	-0.600659					ENSG00000173744	AGFG1	0.750487	0.405932																	ENSG00000132510	KDM6B	0.794364	0.438903
ENSG00000184221	OLIG1	0.802494	-0.682821					ENSG00000174720	LARP7	0.855323	0.397909																	ENSG00000132669	RIN2	0.910177	0.543977
ENSG00000184232	OAF	0.828623	-0.569185					ENSG00000175104	TRAF6	0.733457	0.509121																	ENSG00000132680	KHDC4	0.787255	0.388631
ENSG00000185000	DGAT1	0.743664	-0.62309					ENSG00000175348	TMEM9B	0.650322	0.312469																	ENSG00000132823	OSER1	0.803025	0.412284
ENSG00000185104	FAF1	0.818851	-0.568138					ENSG00000175376	EIF1AD	0.402427	0.266422																	ENSG00000132965	ALOX5AP	0.791446	0.338271
ENSG00000185112	FAM43A	0.914451	-0.754482					ENSG00000177189	RPS6KA3	0.899598	0.354943																	ENSG00000133104	SPART	0.836734	0.367905
ENSG00000185340	GAS2L1	0.747849	-0.466688					ENSG00000177565	TBL1XR1	0.929965	0.338107																	ENSG00000133657	ATP13A3	0.958125	0.581912
ENSG00000185803	SLC52A2	0.848326	-0.692384					ENSG00000177889	UBE2N	0.668293	0.568084																	ENSG00000133789	SWAP70	0.416365	0.351345
ENSG00000185963	BICD2	0.855148	-0.79301					ENSG00000179119	SPTY2D1	0.630799	0.426169																	ENSG00000133805	AMPD3	0.939419	0.435709
ENSG00000186222	BLOC1S4	0.906747	-0.80457					ENSG00000179912	R3HDM2	0.929229	0.377719																	ENSG00000134028	ADAMDEC1	0.952612	0.443702
ENSG00000187531	SIRT7	0.756896	-0.722896					ENSG00000180182	MED14	0.856052	0.390149																	ENSG00000134058	CDK7	0.823701	0.527093
ENSG00000187713	TMEM203	0.908032	-0.661145					ENSG00000181061	HIGD1A	0.809891	0.297059																	ENSG00000134108	ARL8B	0.953128	0.460798
ENSG00000187866	FAM122A	0.814641	-0.798321					ENSG00000182220	ATP6AP2	0.68716	0.434244																	ENSG00000134324	LPIN1	0.841425	0.575101
ENSG00000189343	RPS2P46	0.811018	-0.648086					ENSG00000183283	DAZAP2	0.806326	0.580348																	ENSG00000134352	IL6ST	0.661867	0.505482
ENSG00000196312	MFSD14C	0.859963	-0.842334					ENSG00000183741	CBX6	0.804466	0.399911																	ENSG00000134602	STK26	0.930331	0.481974
ENSG00000196449	YRDC	0.456918	-0.386577					ENSG00000183955	KMT5A	0.878663	0.506187																	ENSG00000135047	CTSL	0.585114	0.406225
ENSG00000196850	PPTC7	0.820728	-0.563172					ENSG00000184840	TMED9	0.6224	0.389872																	ENSG00000135074	ADAM19	0.840895	0.496319
ENSG00000196937	FAM3C	0.763839	-0.607495					ENSG00000185404	SP140L	0.640115	0.164885																	ENSG00000135077	HAVCR2	0.760113	0.539421
ENSG00000197265	GTF2E2	0.839228	-0.667059					ENSG00000185787	MORF4L1	0.830026	0.266093																	ENSG00000135114	OASL	0.873673	0.351991
ENSG00000197355	UAP1L1	0.83439	-0.717491					ENSG00000186660	ZFP91	0.647649	0.432874																	ENSG00000135124	P2RX4	0.909946	0.548777
ENSG00000197530	MIB2	0.895559	-0.660564					ENSG00000187446	CHP1	0.902808	0.461824																	ENSG00000135241	PNPLA8	0.844286	0.424371
ENSG00000197771	MCMBP	0.887952	-0.792741					ENSG00000187555	USP7	0.826479	0.276775																	ENSG00000135269	TES	0.781692	0.494008
ENSG00000197785	ATAD3A	0.882616	-0.690685					ENSG00000188042	ARL4C	0.477712	0.345698																	ENSG00000136048	DRAM1	0.857934	0.342439
ENSG00000197971	MBP	0.691867	-0.715014					ENSG00000188313	PLSCR1	0.722393	0.46562																	ENSG00000136244	IL6	0.754844	0.301917
ENSG00000197976	AKAP17A	0.908645	-0.741772					ENSG00000188529	SRSF10	0.765842	0.619194																	ENSG00000136560	TANK	0.958584	0.422172
ENSG00000198113	TOR4A	0.867796	-0.647605					ENSG00000189050	RNFT1	0.739593	0.266354																	ENSG00000136603	SKIL	0.939462	0.503968
ENSG00000198176	TFDP1	0.862598	-0.63666					ENSG00000189114	BLOC1S3	0.871976	0.298584																	ENSG00000136689	IL1RN	0.950844	0.433313
ENSG00000198520	C1orf228	0.867913	-0.714766					ENSG00000189241	TSPYL1	0.903451	0.508854																	ENSG00000136932	TRMO	0.904554	0.438253
ENSG00000198598	MMP17	0.633288	-0.624082					ENSG00000189403	HMGB1	0.93518	0.369017																	ENSG00000137265	IRF4	0.634918	0.370114
ENSG00000198618	PPIAP22	0.769164	-0.614704					ENSG00000196214	ZNF766	0.819816	0.320541																	ENSG00000137393	RNF144B	0.779266	0.613883
ENSG00000198886	MT-ND4	-0.544159	0.444421					ENSG00000196776	CD47	0.776034	0.276879																	ENSG00000137462	TLR2	0.685689	0.4
ENSG00000204371	EHMT2	0.818406	-0.775519					ENSG00000197045	GMFB	0.904186	0.613311																	ENSG00000137575	SDCBP	0.884304	0.533996
ENSG00000204394	VARS	0.891035	-0.692526					ENSG00000197170	PSMD12	0.818944	0.34336																	ENSG00000137710	RDX	0.837518	0.468532
ENSG00000204634	TBC1D8	0.798477	-0.615952					ENSG00000197323	TRIM33	0.943816	0.309396																	ENSG00000137801	THBS1	0.58132	0.434072
ENSG00000205250	E2F4	0.966208	-0.748864					ENSG00000197746	PSAP	0.393907	0.237426																	ENSG00000138279	ANXA7	0.678918	0.376324
ENSG00000206527	HACD2	0.867257	-0.695055					ENSG00000198160	MIER1	0.952058	0.429912																	ENSG00000138670	RASGEF1B	0.763774	0.51453
ENSG00000213445	SIPA1	0.915853	-0.702091					ENSG00000198522	GPN1	0.791043	0.352705																	ENSG00000138821	SLC39A8	0.577381	0.205196
ENSG00000214022	REPIN1	0.729931	-0.506832					ENSG00000198830	HMGN2	0.805022	0.206903																	ENSG00000139083	ETV6	0.723835	0.473757
ENSG00000215375	MYL5	0.787596	-0.726601					ENSG00000198843	SELENOT	0.809407	0.410549																	ENSG00000139112	GABARAPL1	0.467404	0.400059
ENSG00000215458	AATBC	0.651363	-0.599791					ENSG00000198898	CAPZA2	0.829381	0.273474																	ENSG00000139496	NUP58	0.866737	0.412911
ENSG00000215717	TMEM167B	-0.39979	0.321011					ENSG00000198961	PJA2	0.835449	0.332106																	ENSG00000139514	SLC7A1	0.919114	0.458635
ENSG00000221869	CEBPD	0.865327	-0.692989					ENSG00000200090	Y_RNA	0.759235	0.578452																	ENSG00000140968	IRF8	0.476423	0.494928
ENSG00000224051	CPTP	0.864999	-0.804908					ENSG00000201662	RNU6-60P	0.816426	0.392694																	ENSG00000141458	NPC1	0.714926	0.368954
ENSG00000226479	TMEM185B	0.60547	-0.555313					ENSG00000204272	NBDY	0.492163	0.470496																	ENSG00000141682	PMAIP1	0.92201	0.456794
ENSG00000227523	RPS20P15	0.522043	-0.653629					ENSG00000204604	ZNF468	0.769722	0.391132																	ENSG00000143507	DUSP10	0.764425	0.497749
ENSG00000229715	EEF1DP3	0.606804	-0.612192					ENSG00000206341	HLA-H	0.407329	0.331438																	ENSG00000143924	EML4	0.915208	0.558697
ENSG00000229809	ZNF688	0.959976	-0.729499					ENSG00000206605	RNU6-946P	0.636616	0.441751																	ENSG00000144566	RAB5A	0.942262	0.464049
ENSG00000231799	PA2G4P6	0.753946	-0.77019					ENSG00000213186	TRIM59	0.947326	0.360246																	ENSG00000144840	RABL3	0.591288	0.430913
ENSG00000234689	LINC00444	0.338572	-0.505961					ENSG00000213281	NRAS	0.536711	0.669503																	ENSG00000145050	MANF	0.93132	0.449265
ENSG00000235173	HGH1	0.906599	-0.722443					ENSG00000213639	PPP1CB	0.935683	0.500259																	ENSG00000145365	TIFA	0.914608	0.361078
ENSG00000236104	ZBTB22	0.795566	-0.59498					ENSG00000213985	AC078899.1	0.690718	0.469992																	ENSG00000145414	NAF1	0.756796	0.360545
ENSG00000236269	ENO1-IT1	0.735309	-0.771423					ENSG00000214174	AMZ2P1	0.57216	0.276666																	ENSG00000145439	CBR4	-0.564617	-0.313397
ENSG00000237846	AL773545.3	0.467609	-0.541042					ENSG00000223254	Y_RNA	0.759235	0.565419																	ENSG00000145779	TNFAIP8	0.941491	0.404948
ENSG00000238152	OR7E140P	0.782658	-0.699814					ENSG00000223309	RNU6-722P	0.843865	0.538897																	ENSG00000145901	TNIP1	0.937525	0.425102
ENSG00000240342	RPS2P5	0.720108	-0.544369					ENSG00000226003	PPIAP37	0.779106	0.52735																	ENSG00000146535	GNA12	0.911123	0.519041
ENSG00000245848	CEBPA	0.888431	-0.683428					ENSG00000228589	SPCS2P4	0.596481	0.328836																	ENSG00000146830	GIGYF1	0.253409	0.231184
ENSG00000249593	AC011405.1	0.746437	-0.755581					ENSG00000229132	EIF4A1P10	0.636082	0.535856																	ENSG00000147416	ATP6V1B2	0.531123	0.448324
ENSG00000254470	AP5B1	0.726781	-0.75894					ENSG00000230581	ACTG1P14	0.460356	0.409147																	ENSG00000148481	MINDY3	0.51826	0.361011
ENSG00000254791	FAR1-IT1	0.802992	-0.659329					ENSG00000230989	HSBP1	0.877967	0.396561																	ENSG00000148926	ADM	0.690164	0.34009
ENSG00000258355	AC079174.1	0.772775	-0.78329					ENSG00000231177	LINC00852	0.820159	0.421187																	ENSG00000150347	ARID5B	0.722961	0.531124
ENSG00000259146	AC005476.2	0.910367	-0.68003					ENSG00000233877	AL606517.1	0.751807	0.446123																	ENSG00000150977	RILPL2	0.843983	0.38338
ENSG00000260352	AC092287.1	0.611428	-0.593176					ENSG00000234436	AC245884.2	0.51883	0.385069																	ENSG00000151014	NOCT	0.872555	0.575494
ENSG00000260651	AF213884.3	0.802373	-0.666348					ENSG00000235299	MRPL53P1	0.777904	0.506889																	ENSG00000151247	EIF4E	0.963647	0.509991
ENSG00000261236	BOP1	0.889003	-0.777084					ENSG00000239291	AC002558.1	0.908367	0.384338																	ENSG00000151327	FAM177A1	0.90113	0.420942
ENSG00000261455	LINC01003	0.465468	-0.374132					ENSG00000241506	PSMC1P1	0.688249	0.38743																	ENSG00000151694	ADAM17	0.740272	0.633872
ENSG00000261662	AL359752.1	-0.644873	0.419793					ENSG00000241553	ARPC4	0.590448	0.466227																	ENSG00000151726	ACSL1	0.866157	0.366664
ENSG00000262919	CCNQ	0.902335	-0.712084					ENSG00000243317	STMP1	0.567159	0.190323																	ENSG00000153391	INO80C	0.919836	0.484258
ENSG00000263393	AC011825.2	0.483526	-0.568799					ENSG00000243404	RPL35AP32	0.671333	0.322366																	ENSG00000153395	LPCAT1	0.920978	0.324448
ENSG00000266559	MIR4530	0.522529	-0.494795					ENSG00000245293	AC096564.1	0.53375	0.404421																	ENSG00000153989	NUS1	0.660737	0.556819
ENSG00000267475	AC008736.1	0.855229	-0.629114					ENSG00000250461	AC122718.1	0.775125	0.422517																	ENSG00000154099	DNAAF1	0.713062	0.256857
ENSG00000268996	MAN1B1-AS1	0.760264	-0.589893					ENSG00000252615	Y_RNA	0.759235	0.426197																	ENSG00000154781	CCDC174	0.724022	0.408291
ENSG00000272106	AL691432.2	0.779804	-0.711487					ENSG00000253352	TUG1	0.837325	0.373638																	ENSG00000155096	AZIN1	0.981782	0.539395
ENSG00000272821	U62317.3	0.748302	-0.671195					ENSG00000257621	PSMA3-AS1	0.910609	0.464493																	ENSG00000155304	HSPA13	0.953681	0.547182
ENSG00000272933	AL391121.1	0.804271	-0.647193					ENSG00000257802	AC089984.2	0.529872	0.429879																	ENSG00000155307	SAMSN1	0.980806	0.5798
ENSG00000273253	AL022328.4	0.930736	-0.748067					ENSG00000258297	AP001157.1	0.915213	0.31339																	ENSG00000155329	ZCCHC10	0.540212	0.542814
ENSG00000274523	RCC1L	0.931475	-0.734631					ENSG00000259781	HMGB1P6	0.908204	0.469687																	ENSG00000155962	CLIC2	0.701012	0.320127
ENSG00000275202	AL161421.1	0.663129	-0.490988					ENSG00000259865	AL390728.6	0.897703	0.444938																	ENSG00000156265	MAP3K7CL	0.414065	0.336783
ENSG00000275538	RNVU1-19	0.563023	-0.524103					ENSG00000260077	AC104794.2	0.85397	0.327509																	ENSG00000156384	SFR1	0.885482	0.406736
ENSG00000276045	ORAI1	0.916604	-0.688332					ENSG00000260257	AL035071.1	0.865901	0.448808																	ENSG00000157557	ETS2	0.391525	0.383918
ENSG00000277203	F8A1	0.745764	-0.651708					ENSG00000260793	AC003102.1	0.654593	0.328509																	ENSG00000157764	BRAF	0.930825	0.478385
ENSG00000277590	MIR7845	0.43309	-0.357033					ENSG00000260912	AL158206.1	0.890839	0.460445																	ENSG00000158470	B4GALT5	0.8924	0.547199
ENSG00000279086	AC073130.3	0.416629	-0.377968					ENSG00000261573	AL157402.2	0.593626	0.0277666																	ENSG00000158615	PPP1R15B	0.804636	0.476463
ENSG00000279483	AC090498.1	0.655935	-0.553656					ENSG00000262810	AC090617.5	0.647188	0.536749																	ENSG00000159128	IFNGR2	0.680519	0.278277
ENSG00000279873	LINC01126	0.598592	-0.591874					ENSG00000273013	AC117490.2	0.649533	0.520716																	ENSG00000159399	HK2	0.524957	0.433313
ENSG00000100373	UPK3A	0.521444	-0.445306					ENSG00000275210	AC245884.11	0.640608	0.388676																	ENSG00000159958	TNFRSF13C	0.580222	0.333434
ENSG00000204301	NOTCH4	0.549545	-0.544361					ENSG00000278053	DDX52	0.82703	0.230851																	ENSG00000161526	SAP30BP	0.890811	0.555497
ENSG00000237803	LINC00211	0.294528	-0.371285					ENSG00000279430	AL590560.3	0.658581	0.522972																	ENSG00000161911	TREML1	0.585873	0.458259
								ENSG00000280067	AC023818.2	0.911931	0.406307																	ENSG00000162496	DHRS3	0.854601	0.464311
								ENSG00000054118	THRAP3	0.760928	0.132494																	ENSG00000162511	LAPTM5	0.59974	0.494671
								ENSG00000062716	VMP1	0.718541	0.149343																	ENSG00000162616	DNAJB4	0.786357	0.303193
								ENSG00000073921	PICALM	0.884785	0.260075																	ENSG00000162645	GBP2	0.826899	0.363783
								ENSG00000084676	NCOA1	0.803279	0.13365																	ENSG00000162924	REL	0.913741	0.474367
								ENSG00000107951	MTPAP	0.929688	0.253335																	ENSG00000163602	RYBP	0.883037	0.430683
								ENSG00000110315	RNF141	0.766694	0.171631																	ENSG00000163605	PPP4R2	0.826507	0.423818
								ENSG00000122026	RPL21	0.842535	0.267877																	ENSG00000163659	TIPARP	0.650765	0.429694
								ENSG00000131174	COX7B	0.910372	0.304005																	ENSG00000163660	CCNL1	0.49994	0.383923
								ENSG00000138814	PPP3CA	0.795144	0.242028																	ENSG00000163734	CXCL3	0.924598	0.424136
								ENSG00000140332	TLE3	0.700723	0.235417																	ENSG00000163736	PPBP	0.63017	0.3171
								ENSG00000147459	DOCK5	0.77727	0.205488																	ENSG00000164111	ANXA5	0.948858	0.590293
								ENSG00000159086	PAXBP1	0.863139	0.261997																	ENSG00000164211	STARD4	0.960905	0.530143
								ENSG00000162923	WDR26	0.46414	-0.0261355																	ENSG00000164251	F2RL1	-0.603951	-0.584446
								ENSG00000164300	SERINC5	0.902022	0.286187																	ENSG00000164305	CASP3	0.549684	0.359905
								ENSG00000164327	RICTOR	0.593063	0.0389428																	ENSG00000164609	SLU7	0.53106	0.371583
								ENSG00000168461	RAB31	0.876592	0.284386																	ENSG00000164691	TAGAP	0.761566	0.325127
								ENSG00000179454	KLHL28	0.817948	0.182345																	ENSG00000164949	GEM	0.74736	0.323388
								ENSG00000187010	RHD	0.486185	0.160321																	ENSG00000165006	UBAP1	0.685978	0.441047
								ENSG00000188994	ZNF292	0.816681	0.215518																	ENSG00000165029	ABCA1	0.944063	0.515327
								ENSG00000197780	TAF13	0.703606	0.209344																	ENSG00000165169	DYNLT3	0.756336	0.594568
								ENSG00000207697	MIR573	0.659217	0.369256																	ENSG00000165195	PIGA	0.946626	0.52087
								ENSG00000229948	B3GALNT1P1	0.614562	0.141525																	ENSG00000165502	RPL36AL	0.862793	0.508851
								ENSG00000232186	AL137013.1	0.857938	0.392184																	ENSG00000165806	CASP7	0.775879	0.439595
								ENSG00000233578	EIF4EP1	0.836476	0.339546																	ENSG00000165997	ARL5B	0.974485	0.578256
								ENSG00000239948	RN7SL368P	0.675803	0.274169																	ENSG00000166024	R3HCC1L	0.90716	0.536759
								ENSG00000249870	AC005920.2	0.566432	0.2998																	ENSG00000166128	RAB8B	0.843512	0.572524
								ENSG00000253043	RNU7-181P	0.66164	0.323082																	ENSG00000166401	SERPINB8	0.876744	0.486383
								ENSG00000253475	AC103769.1	0.904477	0.300835																	ENSG00000166471	TMEM41B	0.891001	0.510145
								ENSG00000257979	SNRPGP18	0.85831	0.406698																	ENSG00000166598	HSP90B1	0.920018	0.433609
								ENSG00000259463	AC020661.3	0.604678	0.151657																	ENSG00000166747	AP1G1	0.520512	0.379626
								ENSG00000259719	LINC02284	0.667734	0.161329																	ENSG00000166788	SAAL1	0.42454	0.370483
								ENSG00000271895	AL109811.3	0.731993	0.244879																	ENSG00000166881	NEMP1	0.864384	0.419475
								ENSG00000276961	MIR7848	0.614196	0.290511																	ENSG00000166920	C15orf48	0.934697	0.558913
								ENSG00000278700	Metazoa_SRP	-0.145591	0.275882																	ENSG00000167004	PDIA3	0.923086	0.602303
								ENSG00000279203	AC005785.2	0.854768	0.280811																	ENSG00000167077	MEI1	0.812429	0.411652
								ENSG00000280138	AC027290.2	0.631809	0.346756																	ENSG00000167378	IRGQ	0.799262	0.505745
																												ENSG00000167604	NFKBID	0.748025	0.294735
																												ENSG00000167842	MIS12	0.962964	0.44216
																												ENSG00000168214	RBPJ	0.6082	0.406583
																												ENSG00000168246	UBTD2	0.860431	0.403237
																												ENSG00000168421	RHOH	0.818592	0.360536
																												ENSG00000168497	CAVIN2	0.696743	0.39503
																												ENSG00000168564	CDKN2AIP	0.715658	0.275503
																												ENSG00000168795	ZBTB5	0.658118	0.358373
																												ENSG00000169155	ZBTB43	0.927198	0.539635
																												ENSG00000169241	SLC50A1	0.666467	0.533613
																												ENSG00000169252	ADRB2	0.810533	0.282722
																												ENSG00000169375	SIN3A	0.840507	0.543344
																												ENSG00000169429	CXCL8	0.924584	0.406749
																												ENSG00000169439	SDC2	0.909545	0.492515
																												ENSG00000169508	GPR183	0.33221	0.337201
																												ENSG00000169554	ZEB2	0.724254	0.403604
																												ENSG00000169756	LIMS1	0.849009	0.52978
																												ENSG00000170017	ALCAM	0.839965	0.358869
																												ENSG00000170144	HNRNPA3	0.695729	0.506607
																												ENSG00000170242	USP47	0.636138	0.51134
																												ENSG00000170525	PFKFB3	0.319574	0.399458
																												ENSG00000170540	ARL6IP1	0.859986	0.584889
																												ENSG00000170542	SERPINB9	0.930429	0.485665
																												ENSG00000170779	CDCA4	0.545371	0.427764
																												ENSG00000170989	S1PR1	0.681739	0.342688
																												ENSG00000171611	PTCRA	0.66443	0.367425
																												ENSG00000171928	TVP23B	0.752609	0.579691
																												ENSG00000172071	EIF2AK3	0.702065	0.37218
																												ENSG00000172466	ZNF24	0.786233	0.595441
																												ENSG00000172594	SMPDL3A	0.76544	0.55679
																												ENSG00000172939	OXSR1	0.853253	0.541679
																												ENSG00000173486	FKBP2	0.608009	0.332027
																												ENSG00000173575	CHD2	0.892684	0.512386
																												ENSG00000174485	DENND4A	0.956347	0.452463
																												ENSG00000175352	NRIP3	0.882126	0.45474
																												ENSG00000175354	PTPN2	-0.391868	0.173657
																												ENSG00000175471	MCTP1	0.888797	0.548607
																												ENSG00000175895	PLEKHF2	0.885267	0.338966
																												ENSG00000176018	LYSMD3	0.904579	0.509976
																												ENSG00000176915	ANKLE2	0.925117	0.341837
																												ENSG00000178567	EPM2AIP1	0.879956	0.400991
																												ENSG00000178860	MSC	0.843362	0.399861
																												ENSG00000179630	LACC1	0.792559	0.378472
																												ENSG00000180867	PDIA3P1	0.912719	0.539491
																												ENSG00000180957	PITPNB	0.900961	0.515641
																												ENSG00000181045	SLC26A11	0.543897	0.446007
																												ENSG00000181472	ZBTB2	0.751226	0.514291
																												ENSG00000182149	IST1	0.897588	0.532677
																												ENSG00000182372	CLN8	0.641777	0.33693
																												ENSG00000182551	ADI1	-0.515431	0.248473
																												ENSG00000183696	UPP1	0.499293	0.261778
																												ENSG00000183735	TBK1	0.97883	0.476511
																												ENSG00000184014	DENND5A	0.945649	0.466594
																												ENSG00000184205	TSPYL2	0.698157	0.29648
																												ENSG00000184216	IRAK1	0.951485	0.510946
																												ENSG00000184588	PDE4B	0.753763	0.495665
																												ENSG00000185619	PCGF3	0.908581	0.494218
																												ENSG00000185897	FFAR3	0.562059	0.496824
																												ENSG00000186407	CD300E	0.735412	0.49203
																												ENSG00000186431	FCAR	0.830492	0.557753
																												ENSG00000186469	GNG2	0.91491	0.460375
																												ENSG00000186480	INSIG1	0.826746	0.363824
																												ENSG00000186566	GPATCH8	-0.778996	-0.716703
																												ENSG00000187231	SESTD1	0.907702	0.322051
																												ENSG00000188215	DCUN1D3	0.899366	0.440467
																												ENSG00000188536	HBA2	0.40791	0.0631835
																												ENSG00000188786	MTF1	0.900655	0.455471
																												ENSG00000189266	PNRC2	0.963068	0.527423
																												ENSG00000196352	CD55	0.824063	0.598666
																												ENSG00000196646	ZNF136	0.573461	0.295082
																												ENSG00000196839	ADA	0.851755	0.339538
																												ENSG00000197063	MAFG	0.855974	0.357447
																												ENSG00000197142	ACSL5	0.818887	0.328554
																												ENSG00000197329	PELI1	0.869107	0.469605
																												ENSG00000197555	SIPA1L1	0.86453	0.456022
																												ENSG00000197818	SLC9A8	0.902201	0.390224
																												ENSG00000197872	FAM49A	0.929782	0.593862
																												ENSG00000198406	BZW1P2	0.699687	0.506094
																												ENSG00000198805	PNP	0.627212	0.475668
																												ENSG00000198814	GK	0.772725	0.357812
																												ENSG00000198839	ZNF277	0.625173	0.437875
																												ENSG00000198879	SFMBT2	0.825845	0.468344
																												ENSG00000198964	SGMS1	0.72384	0.338269
																												ENSG00000200597	RNU1-87P	0.498028	0.413294
																												ENSG00000201076	RNU4-51P	0.813954	0.647201
																												ENSG00000203364	AL390760.1	0.8992	0.374953
																												ENSG00000204020	LIPN	0.878147	0.40798
																												ENSG00000204120	GIGYF2	-0.790477	-0.683019
																												ENSG00000204165	CXorf65	0.759291	0.499216
																												ENSG00000204253	HNRNPCP2	0.902911	0.392965
																												ENSG00000204397	CARD16	0.865459	0.432467
																												ENSG00000204420	MPIG6B	0.712624	0.469571
																												ENSG00000204619	PPP1R11	0.340927	0.395915
																												ENSG00000205771	CATSPER2P1	0.814884	0.425792
																												ENSG00000206573	THUMPD3-AS1	0.90482	0.559762
																												ENSG00000206969	RNU6-1316P	0.830182	0.661894
																												ENSG00000207092	Y_RNA	0.846584	0.520648
																												ENSG00000213516	RBMXL1	0.654538	0.560317
																												ENSG00000215861	AC245297.1	0.689906	0.203829
																												ENSG00000217128	FNIP1	0.926656	0.399237
																												ENSG00000219507	FTH1P8	0.850095	0.54063
																												ENSG00000221539	SNORD99	0.615915	0.358951
																												ENSG00000222009	BTBD19	0.721239	0.428805
																												ENSG00000222041	CYTOR	0.81522	0.43959
																												ENSG00000222421	Y_RNA	0.457005	0.494517
																												ENSG00000223711	AC069213.1	0.584752	0.457555
																												ENSG00000224207	AC018797.1	0.573299	0.526739
																												ENSG00000224975	INE1	0.857481	0.455655
																												ENSG00000225423	TNPO1P1	0.86552	0.47422
																												ENSG00000226380	AC016831.1	0.882844	0.439895
																												ENSG00000227560	RPS15AP30	0.614121	0.490735
																												ENSG00000228763	LIMS1-AS1	0.830498	0.412028
																												ENSG00000228939	AKT3-IT1	0.849118	0.386497
																												ENSG00000229124	VIM-AS1	0.907023	0.475148
																												ENSG00000229331	GK-IT1	0.784816	0.445135
																												ENSG00000229622	MTND5P2	0.87681	0.357722
																												ENSG00000229944	EIF4EP2	0.956924	0.516243
																												ENSG00000230438	SERPINB9P1	0.96179	0.498275
																												ENSG00000230844	ZNF674-AS1	0.879662	0.521219
																												ENSG00000231233	CFAP58-AS1	0.907829	0.377091
																												ENSG00000232618	AL355304.1	0.872942	0.527
																												ENSG00000232810	TNF	0.639047	0.215851
																												ENSG00000232956	SNHG15	0.431277	0.563155
																												ENSG00000233293	AL133343.2	0.786277	0.405064
																												ENSG00000233559	LINC00513	0.884333	0.475067
																												ENSG00000234393	AL592546.1	0.81684	0.47362
																												ENSG00000234518	PTGES3P1	0.590919	0.451545
																												ENSG00000234883	MIR155HG	0.93399	0.401113
																												ENSG00000235128	AC013474.1	0.723567	0.603731
																												ENSG00000235843	AL390961.3	0.670867	0.373756
																												ENSG00000236056	GAPDHP14	0.812363	0.482029
																												ENSG00000236304	AP001189.1	0.646394	0.349978
																												ENSG00000236324	AL035634.1	0.603056	0.553247
																												ENSG00000237181	AC147651.3	0.642935	0.315984
																												ENSG00000237483	RPS27AP8	0.928178	0.424144
																												ENSG00000237938	AL450998.2	0.910821	0.401199
																												ENSG00000239300	AC080162.1	0.628494	0.615101
																												ENSG00000239483	RPS15AP16	0.80841	0.483691
																												ENSG00000242048	AC093583.1	0.886441	0.434058
																												ENSG00000242247	ARFGAP3	0.974241	0.484902
																												ENSG00000245532	NEAT1	0.530504	0.383492
																												ENSG00000248124	RRN3P1	0.629076	0.403788
																												ENSG00000250274	AC034199.1	0.748554	0.501236
																												ENSG00000250334	LINC00989	0.749715	0.405358
																												ENSG00000250472	TRIM36-IT1	0.825676	0.617798
																												ENSG00000251230	MIR3945HG	0.873314	0.359997
																												ENSG00000251393	AC005280.1	0.509203	0.462714
																												ENSG00000251726	RNU7-41P	0.840548	0.366374
																												ENSG00000253214	AC079209.1	0.761222	0.277706
																												ENSG00000253372	AC016405.1	0.973936	0.502831
																												ENSG00000253456	AC136424.1	0.567895	0.46955
																												ENSG00000253535	AC120193.1	0.928193	0.395228
																												ENSG00000254484	AP002336.1	0.619099	0.497423
																												ENSG00000254893	AC113404.3	0.679911	0.462055
																												ENSG00000255092	AC010768.2	0.865207	0.479949
																												ENSG00000255443	CD44-AS1	0.79226	0.52742
																												ENSG00000255670	AC007619.1	0.808851	0.378591
																												ENSG00000256235	SMIM3	0.553344	0.356201
																												ENSG00000256683	ZNF350	0.743586	0.500927
																												ENSG00000258227	CLEC5A	0.780698	0.353287
																												ENSG00000258860	AL133163.2	0.950528	0.565267
																												ENSG00000258928	AL358333.2	0.875569	0.575607
																												ENSG00000259201	AC090971.2	0.625466	0.575107
																												ENSG00000259342	AC025580.1	0.966059	0.497811
																												ENSG00000259668	AC066613.1	0.879636	0.533288
																												ENSG00000259924	AC011939.1	0.844188	0.516221
																												ENSG00000259950	AC034105.3	0.835958	0.529245
																												ENSG00000260616	AC007728.1	0.779723	0.495979
																												ENSG00000260997	AC004847.1	0.963768	0.478595
																												ENSG00000264737	MIR4511	0.885666	0.492347
																												ENSG00000265316	AP005059.2	0.560154	0.507223
																												ENSG00000265808	SEC22B	0.790966	0.506395
																												ENSG00000266378	AC005224.3	0.938313	0.513707
																												ENSG00000267293	AC012569.1	0.806101	0.464774
																												ENSG00000267365	KCNJ2-AS1	0.909069	0.331757
																												ENSG00000267519	AC020916.1	0.544706	0.550984
																												ENSG00000267534	S1PR2	0.578533	0.414758
																												ENSG00000268734	AC245128.3	0.767836	0.534177
																												ENSG00000269463	AP001160.4	0.826146	0.617018
																												ENSG00000271020	AC112220.2	0.582602	0.459487
																												ENSG00000271133	AC004130.1	0.703812	0.496124
																												ENSG00000271204	AC016831.5	0.873977	0.474828
																												ENSG00000271383	NBPF19	0.909989	0.407039
																												ENSG00000271503	CCL5	0.900952	0.426992
																												ENSG00000271643	AC112220.4	0.700083	0.58707
																												ENSG00000272625	AP000919.4	0.615323	0.660267
																												ENSG00000272669	AL021707.6	0.579073	0.538484
																												ENSG00000273017	AP000240.1	0.583616	0.556827
																												ENSG00000273076	AL021707.7	0.690183	0.551701
																												ENSG00000273319	AC058791.1	0.835056	0.387316
																												ENSG00000274093	AC009032.1	0.787507	0.418597
																												ENSG00000274213	AC015912.3	0.698849	0.309745
																												ENSG00000275302	CCL4	0.885887	0.422795
																												ENSG00000276070	CCL4L2	0.951191	0.479154
																												ENSG00000276085	CCL3L3	0.899197	0.496488
																												ENSG00000277443	MARCKS	0.901899	0.369179
																												ENSG00000277632	CCL3	0.815429	0.432641
																												ENSG00000110367	DDX6	0.49978	0.275898
																												ENSG00000147454	SLC25A37	0.398559	0.0773303
																												ENSG00000180573	HIST1H2AC	0.399181	0.148198
																												ENSG00000203644	AC083799.1	0.468127	0.214336
																												ENSG00000228107	AP000692.1	0.453025	0.200136
																												ENSG00000236194	AC099811.1	0.696919	0.24638
																												ENSG00000257335	MGAM	0.205929	-0.0853903
																												ENSG00000261430	AL031600.2	0.727173	0.373057
																												ENSG00000272219	AC005072.1	0.556428	0.108862
																												ENSG00000279330	AJ003147.3	0.508014	0.236568
																												ENSG00000279632	AP003108.4	0.495447	0.307802
