# Supplementary material for: Identification of Key Genes as Early Warning Signals of Acute Myocardial Infarction Based on Weighted Gene Correlation Network Analysis and Dynamic Network Biomarker Algorithm
Source: Front Immunol. 2022 Jun 20;13:879657. doi: 10.3389/fimmu.2022.879657 (PMC9251518; doi:10.3389/fimmu.2022.879657)
Supplement: Supplementary file 8 [file Table_2.xlsx]

## Sheet: Table S2
Gene Symbol	Ensembl ID	Biotype
AC147651.3	ENSG00000237181	antisense_RNA
GH1	ENSG00000259384	protein_coding
U91324.1	ENSG00000229740	lincRNA
INSIG1	ENSG00000186480	protein_coding
RNA5SP20	ENSG00000251785	rRNA
DDX43	ENSG00000080007	protein_coding
AC093821.1	ENSG00000249125	lincRNA
MYDGF	ENSG00000074842	protein_coding
NR1H2	ENSG00000131408	protein_coding
AL021453.1	ENSG00000184068	antisense_RNA
MIR1261	ENSG00000221586	miRNA
AC020571.1	ENSG00000229056	antisense_RNA
U2	ENSG00000283519	snRNA
AC008992.1	ENSG00000267636	lincRNA
DDIT4	ENSG00000168209	protein_coding
ICOS	ENSG00000163600	protein_coding
S1PR5	ENSG00000180739	protein_coding
DNTTIP2	ENSG00000067334	protein_coding
ZNF555	ENSG00000186300	protein_coding
LHB	ENSG00000104826	protein_coding
BANP	ENSG00000172530	protein_coding
PCID2	ENSG00000126226	protein_coding
TIPRL	ENSG00000143155	protein_coding
EFNA1	ENSG00000169242	protein_coding
OGFRL1	ENSG00000119900	protein_coding
DAZAP2	ENSG00000183283	protein_coding
C10orf10	ENSG00000165507	protein_coding
PPCDC	ENSG00000138621	protein_coding
SLC3A2	ENSG00000168003	protein_coding
DNAJB6	ENSG00000105993	protein_coding
CWC25	ENSG00000273559	protein_coding
MAPKAPK2	ENSG00000162889	protein_coding
CD82	ENSG00000085117	protein_coding
TSPYL2	ENSG00000184205	protein_coding
HES4	ENSG00000188290	protein_coding
UCHL1	ENSG00000154277	protein_coding
OLR1	ENSG00000173391	protein_coding
AC079209.1	ENSG00000253214	lincRNA
RNA5SP154	ENSG00000252002	rRNA
ARL6IP1	ENSG00000170540	protein_coding
RNU6-204P	ENSG00000199335	snRNA
CITED1	ENSG00000125931	protein_coding
PPP1R35	ENSG00000160813	protein_coding
AC016737.2	ENSG00000273258	lincRNA
ATP6V1H	ENSG00000047249	protein_coding
SDF2L1	ENSG00000128228	protein_coding
LGALS3BP	ENSG00000108679	protein_coding
CITED4	ENSG00000179862	protein_coding
POMZP3	ENSG00000146707	protein_coding
HLA-E	ENSG00000204592	protein_coding
AL121992.2	ENSG00000271742	lincRNA
AHSA2	ENSG00000173209	protein_coding
RNU6-634P	ENSG00000239189	snRNA
TSPAN33	ENSG00000158457	protein_coding
OCIAD2	ENSG00000145247	protein_coding
CLDN9	ENSG00000213937	protein_coding
PLP1	ENSG00000123560	protein_coding
LINC02470	ENSG00000225231	lincRNA
AC005379.1	ENSG00000267159	antisense_RNA
AC061999.1	ENSG00000280331	TEC
LAPTM5	ENSG00000162511	protein_coding
MIR4515	ENSG00000263643	miRNA
ARL8A	ENSG00000143862	protein_coding
SERPINI1	ENSG00000163536	protein_coding
SOCS1	ENSG00000185338	protein_coding
SLA2	ENSG00000101082	protein_coding
MMP14	ENSG00000157227	protein_coding
RAB9A	ENSG00000123595	protein_coding
LIMS1	ENSG00000169756	protein_coding
Y_RNA	ENSG00000201602	misc_RNA
CCL5	ENSG00000271503	protein_coding
RNU6-118P	ENSG00000252361	snRNA
TNFRSF4	ENSG00000186827	protein_coding
CDK7	ENSG00000134058	protein_coding
CYP1A1	ENSG00000140465	protein_coding
HBP1	ENSG00000105856	protein_coding
UBE2S	ENSG00000108106	protein_coding
MIR7-3HG	ENSG00000176840	lincRNA
RASD1	ENSG00000108551	protein_coding
PPID	ENSG00000171497	protein_coding
COPZ2	ENSG00000005243	protein_coding
Y_RNA	ENSG00000212512	misc_RNA
LRPAP1	ENSG00000163956	protein_coding
PLAU	ENSG00000122861	protein_coding
PDLIM7	ENSG00000196923	protein_coding
LINC01050	ENSG00000271216	lincRNA
RNU6-177P	ENSG00000223189	snRNA
REV3L-IT1	ENSG00000229276	sense_intronic
ZNF622	ENSG00000173545	protein_coding
C11orf96	ENSG00000187479	protein_coding
SELENOS	ENSG00000131871	protein_coding
SGPP2	ENSG00000163082	protein_coding
AL031429.1	ENSG00000235782	antisense_RNA
SWT1	ENSG00000116668	protein_coding
TES	ENSG00000135269	protein_coding
Y_RNA	ENSG00000251837	misc_RNA
COMMD5	ENSG00000170619	protein_coding
DYNLT3	ENSG00000165169	protein_coding
TMEM106A	ENSG00000184988	protein_coding
OSGIN1	ENSG00000140961	protein_coding
YTHDF3-AS1	ENSG00000270673	lincRNA
RNU5A-8P	ENSG00000200972	snRNA
SPINK1	ENSG00000164266	protein_coding
